# Supplementary material for: Integrative models of histopathological images and multi-omics data predict prognosis in endometrial carcinoma
Source: PeerJ. 2023 Aug 11;11:e15674. doi: 10.7717/peerj.15674 (PMC10424667; doi:10.7717/peerj.15674)
Supplement: Supplemental Information 3 — Referring to the median value of each HIF, we split the training set into high-expression and low expression groups, and univariate Cox analyses were conducted to identify their prognostic value of OS. [file peerj-11-15674-s003.xlsx]

## Sheet: Table S2
gene	HR	z	pvalue	lower	upper
AreaOccupied_AreaOccupied_Cells	1.06344	0.256919	0.797241	0.66518	1.70013
AreaOccupied_Perimeter_Cells	1.35874	1.28211	0.199803	0.850377	2.17099
AreaOccupied_TotalArea_Cells	1.14595	0.569607	0.568944	0.71711	1.83123
Count_Cells	1.01364	0.0567244	0.954765	0.634646	1.61897
Count_Nuclei	1.01364	0.0567244	0.954765	0.634646	1.61897
Count_mRNA	1.36756	1.29902	0.193938	0.852765	2.19313
Granularity_10_MaskedHematoxylin	0.840144	-0.731446	0.464507	0.526809	1.33984
Granularity_11_MaskedHematoxylin	0.623453	-1.9535	0.0507598	0.388087	1.00156
Granularity_12_MaskedHematoxylin	0.759669	-1.14687	0.251434	0.474915	1.21516
Granularity_13_MaskedHematoxylin	0.696695	-1.49582	0.134702	0.433893	1.11867
Granularity_14_MaskedHematoxylin	0.532978	-2.552	0.0107106	0.328715	0.86417
Granularity_15_MaskedHematoxylin	0.719378	-1.37441	0.169313	0.449751	1.15065
Granularity_16_MaskedHematoxylin	0.859178	-0.63296	0.52676	0.536997	1.37466
Granularity_1_MaskedHematoxylin	0.881438	-0.530248	0.59594	0.552844	1.40534
Granularity_2_MaskedHematoxylin	0.683754	-1.58681	0.112555	0.427538	1.09351
Granularity_3_MaskedHematoxylin	0.778356	-1.05182	0.29288	0.487978	1.24153
Granularity_4_MaskedHematoxylin	0.930668	-0.302116	0.762564	0.583918	1.48333
Granularity_5_MaskedHematoxylin	0.993825	-0.0260601	0.979209	0.623697	1.5836
Granularity_6_MaskedHematoxylin	0.971924	-0.119524	0.90486	0.609295	1.55038
Granularity_7_MaskedHematoxylin	1.03211	0.132393	0.894673	0.64642	1.64793
Granularity_8_MaskedHematoxylin	1.00953	0.0398252	0.968232	0.632884	1.61034
Granularity_9_MaskedHematoxylin	0.76314	-1.12994	0.258502	0.477499	1.21965
Intensity_LowerQuartileIntensity_MaskedHematoxylin	1.14117	0.554868	0.578985	0.71577	1.81939
Intensity_MADIntensity_MaskedHematoxylin	1.23654	0.882827	0.37733	0.771789	1.98114
Intensity_MaxIntensity_MaskedHematoxylin	0.859865	-0.635172	0.525316	0.539635	1.37013
Intensity_MeanIntensity_MaskedHematoxylin	1.05245	0.215285	0.829545	0.660807	1.67621
Intensity_MedianIntensity_MaskedHematoxylin	0.998744	-0.00528968	0.995779	0.626817	1.59136
Intensity_PercentMaximal_MaskedHematoxylin	1.17121	0.659019	0.509883	0.731993	1.87398
Intensity_StdIntensity_MaskedHematoxylin	0.719289	-1.37742	0.168384	0.450077	1.14953
Intensity_TotalArea_MaskedHematoxylin	1.14595	0.569607	0.568944	0.71711	1.83123
Intensity_TotalIntensity_MaskedHematoxylin	1.19813	0.759221	0.44772	0.751353	1.91056
Intensity_UpperQuartileIntensity_MaskedHematoxylin	1.03927	0.161906	0.87138	0.65197	1.65664
Mean_Cells_AreaShape_Area	1.77133	2.35071	0.0187375	1.0997	2.85317
Mean_Cells_AreaShape_Compactness	0.757961	-1.16078	0.245732	0.474713	1.21021
Mean_Cells_AreaShape_Eccentricity	0.67944	-1.60764	0.107915	0.424147	1.08839
Mean_Cells_AreaShape_EulerNumber	0.816341	-0.851187	0.394665	0.511617	1.30256
Mean_Cells_AreaShape_Extent	1.30641	1.11889	0.263188	0.81798	2.08648
Mean_Cells_AreaShape_FormFactor	1.01129	0.0470267	0.962492	0.633445	1.61451
Mean_Cells_AreaShape_MajorAxisLength	1.74795	2.29487	0.0217406	1.08491	2.81622
Mean_Cells_AreaShape_MaxFeretDiameter	1.88629	2.59222	0.00953591	1.16741	3.04786
Mean_Cells_AreaShape_MaximumRadius	1.50861	1.70951	0.0873559	0.941538	2.41721
Mean_Cells_AreaShape_MeanRadius	1.53379	1.77782	0.0754333	0.957123	2.4579
Mean_Cells_AreaShape_MedianRadius	1.47042	1.60837	0.107755	0.919172	2.35225
Mean_Cells_AreaShape_MinFeretDiameter	1.75423	2.29527	0.0217176	1.08557	2.83476
Mean_Cells_AreaShape_MinorAxisLength	1.78138	2.35727	0.0184098	1.10221	2.87904
Mean_Cells_AreaShape_Orientation	0.795402	-0.957804	0.338162	0.497915	1.27063
Mean_Cells_AreaShape_Perimeter	1.6715	2.11376	0.0345355	1.03809	2.69141
Mean_Cells_AreaShape_Solidity	1.4363	1.50915	0.13126	0.897487	2.29858
Mean_Cells_AreaShape_Zernike_0_0	1.2346	0.884222	0.376576	0.773835	1.96973
Mean_Cells_AreaShape_Zernike_1_1	1.13485	0.532329	0.594498	0.712299	1.80807
Mean_Cells_AreaShape_Zernike_2_0	1.36539	1.30395	0.19225	0.854974	2.18052
Mean_Cells_AreaShape_Zernike_2_2	1.28794	1.0618	0.288326	0.80731	2.05472
Mean_Cells_AreaShape_Zernike_3_1	0.702205	-1.47807	0.139389	0.43941	1.12217
Mean_Cells_AreaShape_Zernike_3_3	1.1295	0.512155	0.608542	0.708759	1.8
Mean_Cells_AreaShape_Zernike_4_0	1.21937	0.831259	0.405827	0.763915	1.94636
Mean_Cells_AreaShape_Zernike_4_2	0.684747	-1.57525	0.115198	0.427457	1.0969
Mean_Cells_AreaShape_Zernike_4_4	0.923523	-0.33385	0.738493	0.578894	1.47332
Mean_Cells_AreaShape_Zernike_5_1	0.748405	-1.21603	0.223974	0.469108	1.19399
Mean_Cells_AreaShape_Zernike_5_3	0.776512	-1.05486	0.291487	0.485334	1.24238
Mean_Cells_AreaShape_Zernike_5_5	0.98891	-0.0468208	0.962656	0.620045	1.57721
Mean_Cells_AreaShape_Zernike_6_0	0.903908	-0.424924	0.670892	0.567216	1.44046
Mean_Cells_AreaShape_Zernike_6_2	1.36336	1.29453	0.195481	0.85272	2.17979
Mean_Cells_AreaShape_Zernike_6_4	0.819576	-0.834881	0.403785	0.513725	1.30752
Mean_Cells_AreaShape_Zernike_6_6	0.95126	-0.209974	0.833688	0.596675	1.51656
Mean_Cells_AreaShape_Zernike_7_1	0.823944	-0.809832	0.418037	0.515646	1.31657
Mean_Cells_AreaShape_Zernike_7_3	1.00922	0.0385962	0.969212	0.633289	1.60831
Mean_Cells_AreaShape_Zernike_7_5	0.683587	-1.57852	0.114445	0.426252	1.09628
Mean_Cells_AreaShape_Zernike_7_7	0.692774	-1.52436	0.127419	0.432145	1.11059
Mean_Cells_AreaShape_Zernike_8_0	0.836324	-0.750915	0.452704	0.524523	1.33347
Mean_Cells_AreaShape_Zernike_8_2	0.931242	-0.299408	0.764629	0.584174	1.48451
Mean_Cells_AreaShape_Zernike_8_4	1.39811	1.40035	0.161409	0.874658	2.23482
Mean_Cells_AreaShape_Zernike_8_6	0.973612	-0.112316	0.910573	0.610541	1.55259
Mean_Cells_AreaShape_Zernike_8_8	0.795519	-0.957388	0.338371	0.498038	1.27069
Mean_Cells_AreaShape_Zernike_9_1	0.642233	-1.84906	0.0644487	0.401654	1.02691
Mean_Cells_AreaShape_Zernike_9_3	0.671173	-1.65888	0.0971407	0.419024	1.07505
Mean_Cells_AreaShape_Zernike_9_5	0.94539	-0.233596	0.815299	0.590171	1.51441
Mean_Cells_AreaShape_Zernike_9_7	0.987077	-0.0546674	0.956403	0.619186	1.57355
Mean_Cells_AreaShape_Zernike_9_9	0.823425	-0.816132	0.414424	0.516409	1.31297
Mean_Cells_Children_mRNA_Count	1.23785	0.887942	0.374572	0.772893	1.98253
Mean_Cells_Granularity_10_MaskedHematoxylin	0.653795	-1.76253	0.0779801	0.407576	1.04875
Mean_Cells_Granularity_11_MaskedHematoxylin	0.631225	-1.91048	0.0560712	0.393725	1.01199
Mean_Cells_Granularity_12_MaskedHematoxylin	0.711741	-1.41341	0.157535	0.444159	1.14053
Mean_Cells_Granularity_13_MaskedHematoxylin	0.707057	-1.43409	0.151546	0.440255	1.13554
Mean_Cells_Granularity_14_MaskedHematoxylin	0.597498	-2.11514	0.0344184	0.37075	0.962923
Mean_Cells_Granularity_15_MaskedHematoxylin	0.694849	-1.51448	0.129904	0.433783	1.11303
Mean_Cells_Granularity_16_MaskedHematoxylin	0.879814	-0.53567	0.592187	0.550708	1.40559
Mean_Cells_Granularity_1_MaskedHematoxylin	1.43989	1.50731	0.13173	0.896299	2.31318
Mean_Cells_Granularity_2_MaskedHematoxylin	0.512227	-2.72853	0.00636178	0.316783	0.828251
Mean_Cells_Granularity_3_MaskedHematoxylin	0.660485	-1.72497	0.0845326	0.412274	1.05813
Mean_Cells_Granularity_4_MaskedHematoxylin	0.812226	-0.874338	0.381934	0.50957	1.29464
Mean_Cells_Granularity_5_MaskedHematoxylin	1.00244	0.010262	0.991812	0.629075	1.59741
Mean_Cells_Granularity_6_MaskedHematoxylin	0.752862	-1.18884	0.234502	0.471481	1.20217
Mean_Cells_Granularity_7_MaskedHematoxylin	0.820973	-0.825982	0.408814	0.514091	1.31104
Mean_Cells_Granularity_8_MaskedHematoxylin	0.821036	-0.827538	0.407932	0.514677	1.30975
Mean_Cells_Granularity_9_MaskedHematoxylin	0.703091	-1.46609	0.142624	0.439022	1.126
Mean_Cells_Intensity_IntegratedIntensityEdge_MaskedHematoxylin	1.34965	1.2441	0.213461	0.841532	2.16457
Mean_Cells_Intensity_IntegratedIntensity_MaskedHematoxylin	1.13146	0.517928	0.604508	0.70901	1.80563
Mean_Cells_Intensity_LowerQuartileIntensity_MaskedHematoxylin	1.16005	0.621686	0.534148	0.726444	1.85248
Mean_Cells_Intensity_MADIntensity_MaskedHematoxylin	0.721368	-1.35594	0.175119	0.449911	1.15661
Mean_Cells_Intensity_MassDisplacement_MaskedHematoxylin	0.573275	-2.27286	0.0230345	0.354806	0.926264
Mean_Cells_Intensity_MaxIntensityEdge_MaskedHematoxylin	1.21341	0.807087	0.419616	0.758574	1.94097
Mean_Cells_Intensity_MaxIntensity_MaskedHematoxylin	0.960569	-0.168939	0.865844	0.60233	1.53187
Mean_Cells_Intensity_MeanIntensityEdge_MaskedHematoxylin	1.16732	0.649204	0.516207	0.731711	1.86227
Mean_Cells_Intensity_MeanIntensity_MaskedHematoxylin	1.0746	0.302437	0.762319	0.674156	1.71289
Mean_Cells_Intensity_MedianIntensity_MaskedHematoxylin	1.12509	0.493721	0.621503	0.704667	1.79635
Mean_Cells_Intensity_MinIntensityEdge_MaskedHematoxylin	1.39157	1.37032	0.170588	0.867461	2.23233
Mean_Cells_Intensity_MinIntensity_MaskedHematoxylin	1.40772	1.41807	0.156171	0.8775	2.25831
Mean_Cells_Intensity_StdIntensityEdge_MaskedHematoxylin	0.612964	-2.02327	0.0430456	0.381523	0.984803
Mean_Cells_Intensity_StdIntensity_MaskedHematoxylin	0.652175	-1.77542	0.0758293	0.406848	1.04543
Mean_Cells_Intensity_UpperQuartileIntensity_MaskedHematoxylin	1.09642	0.385904	0.699568	0.686978	1.74988
Mean_Cells_Neighbors_AngleBetweenNeighbors_Expanded	1.02902	0.120288	0.904255	0.645597	1.64017
Mean_Cells_Neighbors_FirstClosestDistance_Expanded	1.45713	1.57075	0.11624	0.910935	2.33081
Mean_Cells_Neighbors_FirstClosestObjectNumber_Expanded	1.01364	0.0567244	0.954765	0.634646	1.61897
Mean_Cells_Neighbors_NumberOfNeighbors_Expanded	0.979302	-0.0874569	0.930308	0.612844	1.56489
Mean_Cells_Neighbors_PercentTouching_Expanded	0.864619	-0.600544	0.548144	0.537827	1.38997
Mean_Cells_Neighbors_SecondClosestDistance_Expanded	1.34809	1.25069	0.211047	0.844183	2.15277
Mean_Cells_Neighbors_SecondClosestObjectNumber_Expanded	1.01164	0.0484287	0.961375	0.633388	1.61577
Mean_Cells_Parent_Nuclei	1.01364	0.0567244	0.954765	0.634646	1.61897
Mean_Cells_RadialDistribution_FracAtD_MaskedHematoxylin_1of4	0.946317	-0.232391	0.816234	0.594199	1.5071
Mean_Cells_RadialDistribution_FracAtD_MaskedHematoxylin_2of4	0.887932	-0.500102	0.617003	0.55728	1.41477
Mean_Cells_RadialDistribution_FracAtD_MaskedHematoxylin_3of4	0.83483	-0.758016	0.448442	0.523453	1.33143
Mean_Cells_RadialDistribution_FracAtD_MaskedHematoxylin_4of4	1.14425	0.565734	0.571575	0.717434	1.82497
Mean_Cells_RadialDistribution_MeanFrac_MaskedHematoxylin_1of4	0.783527	-1.02387	0.305897	0.491185	1.24987
Mean_Cells_RadialDistribution_MeanFrac_MaskedHematoxylin_2of4	0.803279	-0.919686	0.357737	0.503646	1.28117
Mean_Cells_RadialDistribution_MeanFrac_MaskedHematoxylin_3of4	0.661322	-1.7198	0.0854685	0.412808	1.05945
Mean_Cells_RadialDistribution_MeanFrac_MaskedHematoxylin_4of4	1.40066	1.40886	0.158876	0.876516	2.23822
Mean_Cells_RadialDistribution_RadialCV_MaskedHematoxylin_1of4	0.725	-1.34095	0.179937	0.453112	1.16004
Mean_Cells_RadialDistribution_RadialCV_MaskedHematoxylin_2of4	0.66682	-1.68237	0.0924971	0.415891	1.06915
Mean_Cells_RadialDistribution_RadialCV_MaskedHematoxylin_3of4	0.631646	-1.89839	0.0576452	0.393075	1.01501
Mean_Cells_RadialDistribution_RadialCV_MaskedHematoxylin_4of4	0.799651	-0.936849	0.348836	0.500911	1.27656
Mean_Cells_Texture_AngularSecondMoment_MaskedHematoxylin_3_0	1.07209	0.292569	0.769852	0.672514	1.70909
Mean_Cells_Texture_AngularSecondMoment_MaskedHematoxylin_3_135	1.07142	0.289936	0.771865	0.672084	1.70804
Mean_Cells_Texture_AngularSecondMoment_MaskedHematoxylin_3_45	1.02132	0.0887446	0.929285	0.640893	1.62758
Mean_Cells_Texture_AngularSecondMoment_MaskedHematoxylin_3_90	1.17005	0.659626	0.509494	0.73375	1.86578
Mean_Cells_Texture_Contrast_MaskedHematoxylin_3_0	0.853761	-0.661594	0.508232	0.534467	1.3638
Mean_Cells_Texture_Contrast_MaskedHematoxylin_3_135	0.646054	-1.80716	0.0707371	0.402249	1.03763
Mean_Cells_Texture_Contrast_MaskedHematoxylin_3_45	0.717668	-1.37584	0.168871	0.447382	1.15125
Mean_Cells_Texture_Contrast_MaskedHematoxylin_3_90	0.662745	-1.70343	0.0884868	0.412846	1.06391
Mean_Cells_Texture_Correlation_MaskedHematoxylin_3_0	1.09389	0.376641	0.706441	0.685744	1.74496
Mean_Cells_Texture_Correlation_MaskedHematoxylin_3_135	1.12251	0.485629	0.62723	0.704091	1.78958
Mean_Cells_Texture_Correlation_MaskedHematoxylin_3_45	1.08458	0.340051	0.733818	0.679246	1.73179
Mean_Cells_Texture_Correlation_MaskedHematoxylin_3_90	1.15291	0.597995	0.549844	0.723203	1.83792
Mean_Cells_Texture_DifferenceEntropy_MaskedHematoxylin_3_0	0.78743	-1.00087	0.316892	0.493137	1.25735
Mean_Cells_Texture_DifferenceEntropy_MaskedHematoxylin_3_135	0.687329	-1.5568	0.119518	0.428707	1.10197
Mean_Cells_Texture_DifferenceEntropy_MaskedHematoxylin_3_45	0.671847	-1.64731	0.0994944	0.41856	1.07841
Mean_Cells_Texture_DifferenceEntropy_MaskedHematoxylin_3_90	0.690817	-1.53852	0.123921	0.431244	1.10663
Mean_Cells_Texture_DifferenceVariance_MaskedHematoxylin_3_0	0.672732	-1.64938	0.0990705	0.420016	1.0775
Mean_Cells_Texture_DifferenceVariance_MaskedHematoxylin_3_135	0.516293	-2.69276	0.0070864	0.319098	0.835351
Mean_Cells_Texture_DifferenceVariance_MaskedHematoxylin_3_45	0.727235	-1.32732	0.184402	0.45438	1.16394
Mean_Cells_Texture_DifferenceVariance_MaskedHematoxylin_3_90	0.533713	-2.55925	0.01049	0.329967	0.863268
Mean_Cells_Texture_Entropy_MaskedHematoxylin_3_0	0.898626	-0.449624	0.652981	0.563929	1.43197
Mean_Cells_Texture_Entropy_MaskedHematoxylin_3_135	0.803109	-0.920396	0.357366	0.503493	1.28102
Mean_Cells_Texture_Entropy_MaskedHematoxylin_3_45	0.813733	-0.865293	0.386878	0.510171	1.29792
Mean_Cells_Texture_Entropy_MaskedHematoxylin_3_90	0.762826	-1.13385	0.256856	0.477737	1.21804
Mean_Cells_Texture_Gabor_MaskedHematoxylin_3	0.798632	-0.940856	0.346778	0.499941	1.27578
Mean_Cells_Texture_InfoMeas1_MaskedHematoxylin_3_0	1.0353	0.145376	0.884414	0.648565	1.65264
Mean_Cells_Texture_InfoMeas1_MaskedHematoxylin_3_135	0.996879	-0.013122	0.98953	0.624984	1.59007
Mean_Cells_Texture_InfoMeas1_MaskedHematoxylin_3_45	1.0032	0.0134005	0.989308	0.628348	1.60169
Mean_Cells_Texture_InfoMeas1_MaskedHematoxylin_3_90	0.892155	-0.478864	0.632035	0.559236	1.42326
Mean_Cells_Texture_InfoMeas2_MaskedHematoxylin_3_0	0.887187	-0.499673	0.617306	0.554759	1.41881
Mean_Cells_Texture_InfoMeas2_MaskedHematoxylin_3_135	1.23244	0.874677	0.38175	0.771573	1.9686
Mean_Cells_Texture_InfoMeas2_MaskedHematoxylin_3_45	0.945345	-0.235246	0.814017	0.591859	1.50995
Mean_Cells_Texture_InfoMeas2_MaskedHematoxylin_3_90	1.23938	0.900133	0.368049	0.776709	1.97766
Mean_Cells_Texture_InverseDifferenceMoment_MaskedHematoxylin_3_0	1.16416	0.637796	0.523607	0.72971	1.85729
Mean_Cells_Texture_InverseDifferenceMoment_MaskedHematoxylin_3_135	1.10686	0.426993	0.669384	0.694545	1.76394
Mean_Cells_Texture_InverseDifferenceMoment_MaskedHematoxylin_3_45	1.16756	0.65012	0.515615	0.73189	1.86258
Mean_Cells_Texture_InverseDifferenceMoment_MaskedHematoxylin_3_90	1.1755	0.677119	0.498331	0.736132	1.87713
Mean_Cells_Texture_SumAverage_MaskedHematoxylin_3_0	1.15741	0.612112	0.540464	0.724778	1.84828
Mean_Cells_Texture_SumAverage_MaskedHematoxylin_3_135	1.15073	0.58796	0.556559	0.72064	1.8375
Mean_Cells_Texture_SumAverage_MaskedHematoxylin_3_45	1.0917	0.36795	0.712911	0.684124	1.7421
Mean_Cells_Texture_SumAverage_MaskedHematoxylin_3_90	1.1594	0.619303	0.535717	0.726022	1.85147
Mean_Cells_Texture_SumEntropy_MaskedHematoxylin_3_0	1.01581	0.0659218	0.94744	0.637124	1.61959
Mean_Cells_Texture_SumEntropy_MaskedHematoxylin_3_135	0.971095	-0.123361	0.901821	0.609359	1.54757
Mean_Cells_Texture_SumEntropy_MaskedHematoxylin_3_45	0.974073	-0.11059	0.911941	0.611502	1.55162
Mean_Cells_Texture_SumEntropy_MaskedHematoxylin_3_90	0.99503	-0.0209758	0.983265	0.624656	1.58501
Mean_Cells_Texture_SumVariance_MaskedHematoxylin_3_0	0.757104	-1.15751	0.247062	0.472645	1.21276
Mean_Cells_Texture_SumVariance_MaskedHematoxylin_3_135	0.9	-0.44254	0.658098	0.564402	1.43515
Mean_Cells_Texture_SumVariance_MaskedHematoxylin_3_45	0.740522	-1.24991	0.211334	0.46234	1.18608
Mean_Cells_Texture_SumVariance_MaskedHematoxylin_3_90	0.791659	-0.975729	0.329199	0.495142	1.26575
Mean_Cells_Texture_Variance_MaskedHematoxylin_3_0	1.00309	0.0129751	0.989648	0.629792	1.59764
Mean_Cells_Texture_Variance_MaskedHematoxylin_3_135	0.952274	-0.205829	0.836925	0.597758	1.51704
Mean_Cells_Texture_Variance_MaskedHematoxylin_3_45	0.971687	-0.120906	0.903765	0.609992	1.54785
Mean_Cells_Texture_Variance_MaskedHematoxylin_3_90	0.983632	-0.0694869	0.944602	0.617554	1.56672
Mean_mRNA_Parent_Cells	0.962303	-0.160844	0.872217	0.602502	1.53697
Median_Cells_AreaShape_Area	1.75852	2.32065	0.0203059	1.0917	2.83266
Median_Cells_AreaShape_Compactness	0.921416	-0.344279	0.730636	0.578235	1.46827
Median_Cells_AreaShape_Eccentricity	0.643278	-1.82629	0.0678061	0.400658	1.03282
Median_Cells_AreaShape_Extent	1.29172	1.07171	0.283851	0.808839	2.06288
Median_Cells_AreaShape_FormFactor	1.13049	0.514314	0.607033	0.708394	1.8041
Median_Cells_AreaShape_MajorAxisLength	1.76935	2.34601	0.0189755	1.09845	2.85001
Median_Cells_AreaShape_MaxFeretDiameter	1.65068	2.073	0.038172	1.02771	2.65128
Median_Cells_AreaShape_MaximumRadius	1.43698	1.51335	0.13019	0.898533	2.2981
Median_Cells_AreaShape_MeanRadius	1.43567	1.50932	0.131216	0.897651	2.29617
Median_Cells_AreaShape_MedianRadius	1.53791	1.78895	0.0736222	0.95969	2.46451
Median_Cells_AreaShape_MinFeretDiameter	1.48382	1.63932	0.101146	0.925719	2.37839
Median_Cells_AreaShape_MinorAxisLength	1.56691	1.85708	0.0632994	0.975427	2.51708
Median_Cells_AreaShape_Orientation	0.830974	-0.772534	0.439798	0.519489	1.32923
Median_Cells_AreaShape_Perimeter	1.5949	1.93179	0.0533851	0.993216	2.56108
Median_Cells_AreaShape_Solidity	1.41383	1.44354	0.148869	0.883478	2.26255
Median_Cells_AreaShape_Zernike_0_0	1.12247	0.485776	0.627126	0.704268	1.78899
Median_Cells_AreaShape_Zernike_1_1	1.14731	0.575652	0.564851	0.718589	1.83181
Median_Cells_AreaShape_Zernike_2_0	1.45926	1.57243	0.115852	0.911062	2.33733
Median_Cells_AreaShape_Zernike_2_2	0.997936	-0.00868414	0.993071	0.626073	1.59067
Median_Cells_AreaShape_Zernike_3_1	0.826926	-0.796658	0.425649	0.518103	1.31983
Median_Cells_AreaShape_Zernike_3_3	1.0159	0.066437	0.94703	0.637835	1.61806
Median_Cells_AreaShape_Zernike_4_0	1.37001	1.30597	0.191564	0.854144	2.19745
Median_Cells_AreaShape_Zernike_4_2	0.804421	-0.913992	0.360721	0.504431	1.28282
Median_Cells_AreaShape_Zernike_4_4	0.88882	-0.492577	0.622312	0.556089	1.42064
Median_Cells_AreaShape_Zernike_5_1	0.9124	-0.385959	0.699527	0.572794	1.45335
Median_Cells_AreaShape_Zernike_5_3	0.701918	-1.47782	0.139455	0.438958	1.1224
Median_Cells_AreaShape_Zernike_5_5	0.965066	-0.149215	0.881384	0.604941	1.53958
Median_Cells_AreaShape_Zernike_6_0	0.943793	-0.242905	0.808079	0.591779	1.5052
Median_Cells_AreaShape_Zernike_6_2	1.1226	0.486596	0.626545	0.704572	1.78864
Median_Cells_AreaShape_Zernike_6_4	0.78317	-1.02318	0.306223	0.490377	1.25078
Median_Cells_AreaShape_Zernike_6_6	0.848103	-0.690754	0.48972	0.531407	1.35354
Median_Cells_AreaShape_Zernike_7_1	1.26711	0.972184	0.330959	0.786205	2.04218
Median_Cells_AreaShape_Zernike_7_3	0.835228	-0.756061	0.449613	0.523718	1.33203
Median_Cells_AreaShape_Zernike_7_5	0.814237	-0.855931	0.392036	0.508606	1.30353
Median_Cells_AreaShape_Zernike_7_7	0.623464	-1.95343	0.0507689	0.388094	1.00158
Median_Cells_AreaShape_Zernike_8_0	0.760807	-1.14734	0.251242	0.476935	1.21364
Median_Cells_AreaShape_Zernike_8_2	1.05008	0.205232	0.837391	0.658466	1.67461
Median_Cells_AreaShape_Zernike_8_4	1.09323	0.374824	0.707791	0.685952	1.74232
Median_Cells_AreaShape_Zernike_8_6	0.883325	-0.520025	0.603046	0.553414	1.40991
Median_Cells_AreaShape_Zernike_8_8	0.765567	-1.11612	0.264372	0.478907	1.22381
Median_Cells_AreaShape_Zernike_9_1	0.639205	-1.8666	0.061957	0.399539	1.02264
Median_Cells_AreaShape_Zernike_9_3	0.722529	-1.35762	0.174584	0.451948	1.15511
Median_Cells_AreaShape_Zernike_9_5	1.038	0.155205	0.87666	0.648139	1.66236
Median_Cells_AreaShape_Zernike_9_7	1.28178	1.03843	0.29907	0.802274	2.04789
Median_Cells_AreaShape_Zernike_9_9	0.843996	-0.713164	0.475744	0.529548	1.34517
Median_Cells_Granularity_10_MaskedHematoxylin	0.994938	-0.0213592	0.982959	0.624522	1.58505
Median_Cells_Granularity_11_MaskedHematoxylin	0.664361	-1.68999	0.0910301	0.413463	1.06751
Median_Cells_Granularity_12_MaskedHematoxylin	0.934666	-0.283628	0.776695	0.585978	1.49084
Median_Cells_Granularity_13_MaskedHematoxylin	0.76782	-1.09816	0.272135	0.479152	1.2304
Median_Cells_Granularity_14_MaskedHematoxylin	0.460947	-3.08392	0.00204293	0.281765	0.754076
Median_Cells_Granularity_15_MaskedHematoxylin	0.609919	-2.03409	0.0419426	0.378765	0.982144
Median_Cells_Granularity_16_MaskedHematoxylin	0.870715	-0.575082	0.565236	0.543207	1.39568
Median_Cells_Granularity_1_MaskedHematoxylin	1.53679	1.76631	0.0773442	0.953981	2.47565
Median_Cells_Granularity_2_MaskedHematoxylin	0.563433	-2.35791	0.0183784	0.349732	0.907716
Median_Cells_Granularity_3_MaskedHematoxylin	0.717916	-1.38596	0.165759	0.449303	1.14712
Median_Cells_Granularity_4_MaskedHematoxylin	0.927739	-0.315495	0.752386	0.582188	1.47839
Median_Cells_Granularity_5_MaskedHematoxylin	0.983339	-0.0706465	0.943679	0.616979	1.56724
Median_Cells_Granularity_6_MaskedHematoxylin	1.18796	0.717913	0.472811	0.742315	1.90113
Median_Cells_Granularity_7_MaskedHematoxylin	1.03337	0.137722	0.890461	0.647692	1.64871
Median_Cells_Granularity_8_MaskedHematoxylin	1.12149	0.479467	0.631607	0.701836	1.79209
Median_Cells_Granularity_9_MaskedHematoxylin	0.916285	-0.367513	0.713236	0.57483	1.46057
Median_Cells_Intensity_IntegratedIntensityEdge_MaskedHematoxylin	1.46782	1.58707	0.112498	0.913773	2.35781
Median_Cells_Intensity_IntegratedIntensity_MaskedHematoxylin	1.13829	0.543146	0.587029	0.713287	1.81652
Median_Cells_Intensity_LowerQuartileIntensity_MaskedHematoxylin	1.15913	0.618389	0.536319	0.72589	1.85093
Median_Cells_Intensity_MADIntensity_MaskedHematoxylin	0.814496	-0.856389	0.391783	0.509268	1.30266
Median_Cells_Intensity_MassDisplacement_MaskedHematoxylin	0.773888	-1.06993	0.28465	0.483895	1.23767
Median_Cells_Intensity_MaxIntensityEdge_MaskedHematoxylin	1.05627	0.22964	0.818371	0.662011	1.68532
Median_Cells_Intensity_MaxIntensity_MaskedHematoxylin	0.948337	-0.222714	0.823758	0.594605	1.51251
Median_Cells_Intensity_MeanIntensityEdge_MaskedHematoxylin	1.1587	0.618143	0.536481	0.726329	1.84847
Median_Cells_Intensity_MeanIntensity_MaskedHematoxylin	1.00302	0.0126952	0.989871	0.629487	1.59821
Median_Cells_Intensity_MedianIntensity_MaskedHematoxylin	1.06297	0.256195	0.7978	0.666241	1.69594
Median_Cells_Intensity_MinIntensityEdge_MaskedHematoxylin	1.48756	1.63876	0.101264	0.92511	2.39198
Median_Cells_Intensity_MinIntensity_MaskedHematoxylin	1.45697	1.55347	0.120311	0.906213	2.34244
Median_Cells_Intensity_StdIntensityEdge_MaskedHematoxylin	0.62526	-1.94132	0.0522197	0.389191	1.00452
Median_Cells_Intensity_StdIntensity_MaskedHematoxylin	0.725221	-1.34429	0.178854	0.453981	1.15852
Median_Cells_Intensity_UpperQuartileIntensity_MaskedHematoxylin	1.09276	0.371894	0.709972	0.684672	1.7441
Median_Cells_Neighbors_AngleBetweenNeighbors_Expanded	1.07393	0.299869	0.764277	0.673761	1.71179
Median_Cells_Neighbors_FirstClosestDistance_Expanded	1.51798	1.73508	0.0827269	0.94734	2.43234
Median_Cells_Neighbors_FirstClosestObjectNumber_Expanded	1.01364	0.0567244	0.954765	0.634646	1.61897
Median_Cells_Neighbors_SecondClosestDistance_Expanded	1.3242	1.17646	0.239412	0.829432	2.1141
Median_Cells_Neighbors_SecondClosestObjectNumber_Expanded	1.01164	0.0484287	0.961375	0.633388	1.61577
Median_Cells_Parent_Nuclei	1.01364	0.0567244	0.954765	0.634646	1.61897
Median_Cells_RadialDistribution_FracAtD_MaskedHematoxylin_1of4	0.95889	-0.176648	0.859785	0.601853	1.52773
Median_Cells_RadialDistribution_FracAtD_MaskedHematoxylin_2of4	0.977401	-0.0962682	0.923308	0.61371	1.55662
Median_Cells_RadialDistribution_FracAtD_MaskedHematoxylin_3of4	0.923111	-0.336735	0.736317	0.579447	1.4706
Median_Cells_RadialDistribution_FracAtD_MaskedHematoxylin_4of4	1.07644	0.310157	0.756442	0.675822	1.71455
Median_Cells_RadialDistribution_MeanFrac_MaskedHematoxylin_1of4	0.770361	-1.09186	0.274895	0.482284	1.23051
Median_Cells_RadialDistribution_MeanFrac_MaskedHematoxylin_2of4	0.80826	-0.894025	0.371309	0.506846	1.28892
Median_Cells_RadialDistribution_MeanFrac_MaskedHematoxylin_3of4	0.706937	-1.44864	0.147438	0.442179	1.13022
Median_Cells_RadialDistribution_MeanFrac_MaskedHematoxylin_4of4	1.26199	0.975449	0.329337	0.790687	2.01422
Median_Cells_RadialDistribution_RadialCV_MaskedHematoxylin_1of4	0.869932	-0.581729	0.560749	0.543999	1.39114
Median_Cells_RadialDistribution_RadialCV_MaskedHematoxylin_2of4	0.770693	-1.08154	0.279457	0.480715	1.23559
Median_Cells_RadialDistribution_RadialCV_MaskedHematoxylin_3of4	0.818126	-0.842146	0.399706	0.512771	1.30532
Median_Cells_RadialDistribution_RadialCV_MaskedHematoxylin_4of4	0.837903	-0.742096	0.458029	0.525218	1.33674
Median_Cells_Texture_AngularSecondMoment_MaskedHematoxylin_3_0	0.907237	-0.409123	0.682449	0.569085	1.44632
Median_Cells_Texture_AngularSecondMoment_MaskedHematoxylin_3_135	1.04541	0.186804	0.851815	0.656041	1.66587
Median_Cells_Texture_AngularSecondMoment_MaskedHematoxylin_3_45	0.906049	-0.414712	0.678353	0.568391	1.4443
Median_Cells_Texture_AngularSecondMoment_MaskedHematoxylin_3_90	1.17141	0.665304	0.505856	0.735012	1.86691
Median_Cells_Texture_Contrast_MaskedHematoxylin_3_0	0.830414	-0.779368	0.435763	0.520398	1.32511
Median_Cells_Texture_Contrast_MaskedHematoxylin_3_135	0.655105	-1.75009	0.0801035	0.407937	1.05203
Median_Cells_Texture_Contrast_MaskedHematoxylin_3_45	0.661998	-1.70356	0.0884642	0.41186	1.06405
Median_Cells_Texture_Contrast_MaskedHematoxylin_3_90	0.701664	-1.47304	0.140739	0.437921	1.12425
Median_Cells_Texture_Correlation_MaskedHematoxylin_3_0	1.08113	0.327446	0.743331	0.677795	1.72448
Median_Cells_Texture_Correlation_MaskedHematoxylin_3_135	1.21399	0.81165	0.416993	0.760067	1.93901
Median_Cells_Texture_Correlation_MaskedHematoxylin_3_45	1.08393	0.33754	0.73571	0.678841	1.73074
Median_Cells_Texture_Correlation_MaskedHematoxylin_3_90	1.2333	0.878029	0.379928	0.77229	1.96952
Median_Cells_Texture_DifferenceEntropy_MaskedHematoxylin_3_0	0.776246	-1.06034	0.288991	0.486038	1.23973
Median_Cells_Texture_DifferenceEntropy_MaskedHematoxylin_3_135	0.770976	-1.08594	0.277506	0.482132	1.23287
Median_Cells_Texture_DifferenceEntropy_MaskedHematoxylin_3_45	0.661673	-1.71029	0.0872119	0.412196	1.06214
Median_Cells_Texture_DifferenceEntropy_MaskedHematoxylin_3_90	0.663752	-1.69751	0.0895996	0.413516	1.06542
Median_Cells_Texture_DifferenceVariance_MaskedHematoxylin_3_0	0.675834	-1.63045	0.103006	0.42198	1.0824
Median_Cells_Texture_DifferenceVariance_MaskedHematoxylin_3_135	0.517181	-2.68587	0.00723402	0.319653	0.83677
Median_Cells_Texture_DifferenceVariance_MaskedHematoxylin_3_45	0.792749	-0.967476	0.333306	0.495221	1.26903
Median_Cells_Texture_DifferenceVariance_MaskedHematoxylin_3_90	0.535904	-2.54272	0.0109993	0.331333	0.866783
Median_Cells_Texture_Entropy_MaskedHematoxylin_3_0	0.920026	-0.350815	0.725727	0.577506	1.4657
Median_Cells_Texture_Entropy_MaskedHematoxylin_3_135	0.910092	-0.396417	0.691798	0.571207	1.45003
Median_Cells_Texture_Entropy_MaskedHematoxylin_3_45	0.751512	-1.19615	0.231637	0.470597	1.20011
Median_Cells_Texture_Entropy_MaskedHematoxylin_3_90	0.845135	-0.707536	0.479233	0.530276	1.34695
Median_Cells_Texture_Gabor_MaskedHematoxylin_3	0.770178	-1.0907	0.275404	0.481723	1.23136
Median_Cells_Texture_InfoMeas1_MaskedHematoxylin_3_0	0.949857	-0.216159	0.828864	0.59577	1.51439
Median_Cells_Texture_InfoMeas1_MaskedHematoxylin_3_135	0.871403	-0.578395	0.562998	0.546567	1.3893
Median_Cells_Texture_InfoMeas1_MaskedHematoxylin_3_45	0.933929	-0.286315	0.774637	0.58492	1.49118
Median_Cells_Texture_InfoMeas1_MaskedHematoxylin_3_90	0.889274	-0.492426	0.622418	0.557423	1.41868
Median_Cells_Texture_InfoMeas2_MaskedHematoxylin_3_0	0.890482	-0.484188	0.628252	0.556815	1.4241
Median_Cells_Texture_InfoMeas2_MaskedHematoxylin_3_135	1.32057	1.16105	0.245621	0.825857	2.11163
Median_Cells_Texture_InfoMeas2_MaskedHematoxylin_3_45	1.03976	0.163287	0.870293	0.651117	1.6604
Median_Cells_Texture_InfoMeas2_MaskedHematoxylin_3_90	1.31179	1.1357	0.256083	0.821214	2.09543
Median_Cells_Texture_InverseDifferenceMoment_MaskedHematoxylin_3_0	1.08794	0.353934	0.723388	0.682184	1.73503
Median_Cells_Texture_InverseDifferenceMoment_MaskedHematoxylin_3_135	1.10968	0.437711	0.661596	0.69632	1.76844
Median_Cells_Texture_InverseDifferenceMoment_MaskedHematoxylin_3_45	1.12294	0.487068	0.62621	0.704249	1.79054
Median_Cells_Texture_InverseDifferenceMoment_MaskedHematoxylin_3_90	1.22601	0.851368	0.394565	0.766952	1.95984
Median_Cells_Texture_SumAverage_MaskedHematoxylin_3_0	1.15611	0.607432	0.543564	0.72397	1.84621
Median_Cells_Texture_SumAverage_MaskedHematoxylin_3_135	1.17149	0.662628	0.507569	0.733538	1.8709
Median_Cells_Texture_SumAverage_MaskedHematoxylin_3_45	1.09788	0.391542	0.695397	0.687945	1.75207
Median_Cells_Texture_SumAverage_MaskedHematoxylin_3_90	1.16349	0.63395	0.526114	0.72853	1.85813
Median_Cells_Texture_SumEntropy_MaskedHematoxylin_3_0	0.952676	-0.204043	0.83832	0.597996	1.51772
Median_Cells_Texture_SumEntropy_MaskedHematoxylin_3_135	1.05137	0.210744	0.833087	0.659817	1.67528
Median_Cells_Texture_SumEntropy_MaskedHematoxylin_3_45	0.978871	-0.0899025	0.928365	0.614517	1.55925
Median_Cells_Texture_SumEntropy_MaskedHematoxylin_3_90	0.97786	-0.0942607	0.924902	0.613902	1.55759
Median_Cells_Texture_SumVariance_MaskedHematoxylin_3_0	0.881478	-0.529566	0.596413	0.552631	1.40601
Median_Cells_Texture_SumVariance_MaskedHematoxylin_3_135	0.894663	-0.467183	0.640369	0.560863	1.42712
Median_Cells_Texture_SumVariance_MaskedHematoxylin_3_45	0.843785	-0.711225	0.476945	0.528378	1.34747
Median_Cells_Texture_SumVariance_MaskedHematoxylin_3_90	0.925985	-0.323347	0.746432	0.580999	1.47582
Median_Cells_Texture_Variance_MaskedHematoxylin_3_0	1.11491	0.456948	0.647708	0.699217	1.77775
Median_Cells_Texture_Variance_MaskedHematoxylin_3_135	0.981279	-0.0795811	0.93657	0.616101	1.56291
Median_Cells_Texture_Variance_MaskedHematoxylin_3_45	1.04814	0.197838	0.843172	0.657837	1.67002
Median_Cells_Texture_Variance_MaskedHematoxylin_3_90	1.03059	0.126839	0.899068	0.64699	1.64162
Median_mRNA_Parent_Cells	0.884498	-0.512986	0.607961	0.553402	1.41368
StDev_Cells_AreaShape_Area	1.77774	2.36531	0.0180149	1.10362	2.86363
StDev_Cells_AreaShape_Compactness	0.684391	-1.5771	0.114773	0.427196	1.09643
StDev_Cells_AreaShape_Eccentricity	1.21697	0.816852	0.414013	0.759724	1.94943
StDev_Cells_AreaShape_EulerNumber	0.94871	-0.220448	0.825522	0.594062	1.51508
StDev_Cells_AreaShape_Extent	0.677535	-1.6251	0.10414	0.423669	1.08352
StDev_Cells_AreaShape_FormFactor	0.862109	-0.622568	0.533568	0.54038	1.37539
StDev_Cells_AreaShape_MajorAxisLength	0.780885	-1.03674	0.299858	0.489241	1.24638
StDev_Cells_AreaShape_MaxFeretDiameter	0.832762	-0.768875	0.441968	0.522297	1.32777
StDev_Cells_AreaShape_MaximumRadius	1.28319	1.04101	0.297872	0.802428	2.05199
StDev_Cells_AreaShape_MeanRadius	1.21437	0.813461	0.415954	0.760526	1.93905
StDev_Cells_AreaShape_MedianRadius	1.32571	1.1769	0.239237	0.828946	2.12018
StDev_Cells_AreaShape_MinFeretDiameter	1.31569	1.14116	0.253804	0.821307	2.10766
StDev_Cells_AreaShape_MinorAxisLength	1.19817	0.757478	0.448763	0.750502	1.91287
StDev_Cells_AreaShape_Orientation	2.05121	2.88671	0.00389292	1.25941	3.34082
StDev_Cells_AreaShape_Perimeter	1.02528	0.104748	0.916575	0.642661	1.63569
StDev_Cells_AreaShape_Solidity	0.720416	-1.37354	0.169585	0.451194	1.15028
StDev_Cells_AreaShape_Zernike_0_0	1.0096	0.0401662	0.967961	0.633463	1.60907
StDev_Cells_AreaShape_Zernike_1_1	0.860452	-0.631359	0.527806	0.539627	1.37202
StDev_Cells_AreaShape_Zernike_2_0	0.675753	-1.63555	0.101934	0.422488	1.08084
StDev_Cells_AreaShape_Zernike_2_2	1.32165	1.16313	0.244778	0.826087	2.11449
StDev_Cells_AreaShape_Zernike_3_1	0.586877	-2.17624	0.0295374	0.363159	0.948414
StDev_Cells_AreaShape_Zernike_3_3	1.37066	1.31868	0.187275	0.857848	2.19003
StDev_Cells_AreaShape_Zernike_4_0	1.26358	0.979179	0.327492	0.791101	2.01823
StDev_Cells_AreaShape_Zernike_4_2	0.788646	-0.991983	0.321206	0.493334	1.26073
StDev_Cells_AreaShape_Zernike_4_4	0.836437	-0.748317	0.454269	0.52393	1.33534
StDev_Cells_AreaShape_Zernike_5_1	0.862361	-0.622042	0.533914	0.540823	1.37507
StDev_Cells_AreaShape_Zernike_5_3	0.824601	-0.809639	0.418148	0.516996	1.31522
StDev_Cells_AreaShape_Zernike_5_5	0.7986	-0.936469	0.349032	0.498782	1.27864
StDev_Cells_AreaShape_Zernike_6_0	0.705279	-1.46177	0.143805	0.441612	1.12637
StDev_Cells_AreaShape_Zernike_6_2	1.22573	0.850164	0.395234	0.766674	1.95965
StDev_Cells_AreaShape_Zernike_6_4	0.877913	-0.545297	0.585549	0.549792	1.40186
StDev_Cells_AreaShape_Zernike_6_6	0.760054	-1.14111	0.253826	0.474441	1.2176
StDev_Cells_AreaShape_Zernike_7_1	0.790767	-0.984747	0.324748	0.4956	1.26173
StDev_Cells_AreaShape_Zernike_7_3	0.676884	-1.60117	0.10934	0.419807	1.09139
StDev_Cells_AreaShape_Zernike_7_5	0.837505	-0.74491	0.456326	0.525237	1.33542
StDev_Cells_AreaShape_Zernike_7_7	0.793583	-0.958991	0.337564	0.494745	1.27293
StDev_Cells_AreaShape_Zernike_8_0	0.649943	-1.79022	0.0734189	0.405515	1.0417
StDev_Cells_AreaShape_Zernike_8_2	0.699017	-1.48953	0.136347	0.436376	1.11973
StDev_Cells_AreaShape_Zernike_8_4	0.986274	-0.0581266	0.953648	0.618877	1.57178
StDev_Cells_AreaShape_Zernike_8_6	0.769538	-1.09167	0.274979	0.480805	1.23166
StDev_Cells_AreaShape_Zernike_8_8	0.839567	-0.732583	0.463813	0.525863	1.34041
StDev_Cells_AreaShape_Zernike_9_1	0.981304	-0.0792649	0.936822	0.61536	1.56487
StDev_Cells_AreaShape_Zernike_9_3	0.746257	-1.22528	0.220469	0.467262	1.19184
StDev_Cells_AreaShape_Zernike_9_5	1.22354	0.844447	0.39842	0.766045	1.95427
StDev_Cells_AreaShape_Zernike_9_7	0.811834	-0.86929	0.384689	0.507395	1.29894
StDev_Cells_AreaShape_Zernike_9_9	0.86035	-0.630219	0.528551	0.538912	1.37351
StDev_Cells_Children_mRNA_Count	1.11267	0.446816	0.655008	0.696591	1.77728
StDev_Cells_Granularity_10_MaskedHematoxylin	0.815066	-0.857618	0.391103	0.510782	1.30062
StDev_Cells_Granularity_11_MaskedHematoxylin	0.653776	-1.75915	0.0785517	0.407183	1.04971
StDev_Cells_Granularity_12_MaskedHematoxylin	0.742037	-1.24982	0.211365	0.46476	1.18474
StDev_Cells_Granularity_13_MaskedHematoxylin	1.00838	0.0348909	0.972167	0.631144	1.61108
StDev_Cells_Granularity_14_MaskedHematoxylin	0.81932	-0.835312	0.403542	0.513313	1.30775
StDev_Cells_Granularity_15_MaskedHematoxylin	0.929661	-0.305164	0.760241	0.581947	1.48513
StDev_Cells_Granularity_16_MaskedHematoxylin	0.886479	-0.50653	0.612485	0.556132	1.41306
StDev_Cells_Granularity_1_MaskedHematoxylin	1.10012	0.396797	0.691517	0.686682	1.76247
StDev_Cells_Granularity_2_MaskedHematoxylin	0.561536	-2.37097	0.0177415	0.348498	0.904805
StDev_Cells_Granularity_3_MaskedHematoxylin	0.710341	-1.42089	0.155349	0.443181	1.13855
StDev_Cells_Granularity_4_MaskedHematoxylin	0.750182	-1.20355	0.228763	0.469763	1.198
StDev_Cells_Granularity_5_MaskedHematoxylin	1.00542	0.0227285	0.981867	0.63086	1.60236
StDev_Cells_Granularity_6_MaskedHematoxylin	0.794752	-0.964564	0.334763	0.498316	1.26753
StDev_Cells_Granularity_7_MaskedHematoxylin	0.727445	-1.33185	0.182909	0.455432	1.16192
StDev_Cells_Granularity_8_MaskedHematoxylin	0.905342	-0.417686	0.676177	0.567751	1.44367
StDev_Cells_Granularity_9_MaskedHematoxylin	0.811014	-0.872112	0.383147	0.506501	1.2986
StDev_Cells_Intensity_IntegratedIntensityEdge_MaskedHematoxylin	1.07632	0.308354	0.757813	0.674382	1.71783
StDev_Cells_Intensity_IntegratedIntensity_MaskedHematoxylin	1.35743	1.26931	0.204331	0.846808	2.17597
StDev_Cells_Intensity_LowerQuartileIntensity_MaskedHematoxylin	0.758	-1.15994	0.246072	0.47462	1.21058
StDev_Cells_Intensity_MADIntensity_MaskedHematoxylin	0.885331	-0.512168	0.608533	0.555507	1.41098
StDev_Cells_Intensity_MassDisplacement_MaskedHematoxylin	0.484583	-2.93406	0.00334556	0.298671	0.786218
StDev_Cells_Intensity_MaxIntensityEdge_MaskedHematoxylin	0.624286	-1.95602	0.0504626	0.389363	1.00095
StDev_Cells_Intensity_MaxIntensity_MaskedHematoxylin	0.669837	-1.66143	0.0966273	0.41751	1.07466
StDev_Cells_Intensity_MeanIntensityEdge_MaskedHematoxylin	0.798705	-0.940198	0.347116	0.499918	1.27607
StDev_Cells_Intensity_MeanIntensity_MaskedHematoxylin	0.718949	-1.37667	0.168615	0.449447	1.15005
StDev_Cells_Intensity_MedianIntensity_MaskedHematoxylin	0.73167	-1.30757	0.191018	0.45807	1.16869
StDev_Cells_Intensity_MinIntensityEdge_MaskedHematoxylin	1.20994	0.799819	0.423816	0.758489	1.9301
StDev_Cells_Intensity_MinIntensity_MaskedHematoxylin	1.33913	1.21837	0.223084	0.837155	2.14209
StDev_Cells_Intensity_StdIntensityEdge_MaskedHematoxylin	0.887288	-0.501482	0.616032	0.556011	1.41594
StDev_Cells_Intensity_StdIntensity_MaskedHematoxylin	0.82609	-0.802291	0.422384	0.517998	1.31743
StDev_Cells_Intensity_UpperQuartileIntensity_MaskedHematoxylin	0.747633	-1.21914	0.22279	0.468406	1.19331
StDev_Cells_Neighbors_AngleBetweenNeighbors_Expanded	0.938091	-0.269051	0.78789	0.588922	1.49428
StDev_Cells_Neighbors_FirstClosestDistance_Expanded	1.08932	0.360014	0.718837	0.683723	1.73552
StDev_Cells_Neighbors_FirstClosestObjectNumber_Expanded	1.01364	0.0567244	0.954765	0.634646	1.61897
StDev_Cells_Neighbors_NumberOfNeighbors_Expanded	0.999588	-0.00173505	0.998616	0.627404	1.59256
StDev_Cells_Neighbors_PercentTouching_Expanded	1.02646	0.108556	0.913555	0.640563	1.64484
StDev_Cells_Neighbors_SecondClosestDistance_Expanded	1.04249	0.174925	0.861138	0.654012	1.66172
StDev_Cells_Neighbors_SecondClosestObjectNumber_Expanded	1.01364	0.0567244	0.954765	0.634646	1.61897
StDev_Cells_Parent_Nuclei	1.01364	0.0567244	0.954765	0.634646	1.61897
StDev_Cells_RadialDistribution_FracAtD_MaskedHematoxylin_1of4	0.577422	-2.24162	0.024986	0.357236	0.933323
StDev_Cells_RadialDistribution_FracAtD_MaskedHematoxylin_2of4	0.587901	-2.17149	0.0298943	0.363982	0.949572
StDev_Cells_RadialDistribution_FracAtD_MaskedHematoxylin_3of4	0.584215	-2.22264	0.0262402	0.36369	0.938454
StDev_Cells_RadialDistribution_FracAtD_MaskedHematoxylin_4of4	0.603205	-2.07686	0.0378141	0.374358	0.971948
StDev_Cells_RadialDistribution_MeanFrac_MaskedHematoxylin_1of4	0.747135	-1.20979	0.226361	0.465902	1.19813
StDev_Cells_RadialDistribution_MeanFrac_MaskedHematoxylin_2of4	0.808038	-0.888281	0.37439	0.504874	1.29324
StDev_Cells_RadialDistribution_MeanFrac_MaskedHematoxylin_3of4	0.580794	-2.22663	0.0259722	0.360002	0.936999
StDev_Cells_RadialDistribution_MeanFrac_MaskedHematoxylin_4of4	0.655644	-1.74164	0.0815721	0.407713	1.05434
StDev_Cells_RadialDistribution_RadialCV_MaskedHematoxylin_1of4	0.720642	-1.35935	0.174036	0.449339	1.15575
StDev_Cells_RadialDistribution_RadialCV_MaskedHematoxylin_2of4	0.674286	-1.63351	0.102361	0.420227	1.08194
StDev_Cells_RadialDistribution_RadialCV_MaskedHematoxylin_3of4	0.523972	-2.61983	0.0087973	0.323084	0.849769
StDev_Cells_RadialDistribution_RadialCV_MaskedHematoxylin_4of4	0.582041	-2.2261	0.0260074	0.361416	0.937345
StDev_Cells_Texture_AngularSecondMoment_MaskedHematoxylin_3_0	0.951653	-0.208051	0.835189	0.596671	1.51783
StDev_Cells_Texture_AngularSecondMoment_MaskedHematoxylin_3_135	1.03107	0.128618	0.89766	0.646829	1.64357
StDev_Cells_Texture_AngularSecondMoment_MaskedHematoxylin_3_45	1.00854	0.0356816	0.971536	0.632118	1.60912
StDev_Cells_Texture_AngularSecondMoment_MaskedHematoxylin_3_90	1.02015	0.0836909	0.933302	0.639388	1.62766
StDev_Cells_Texture_Contrast_MaskedHematoxylin_3_0	0.809792	-0.884646	0.376347	0.507425	1.29234
StDev_Cells_Texture_Contrast_MaskedHematoxylin_3_135	0.546099	-2.48439	0.0129773	0.338846	0.880118
StDev_Cells_Texture_Contrast_MaskedHematoxylin_3_45	0.64179	-1.83198	0.0669539	0.399329	1.03147
StDev_Cells_Texture_Contrast_MaskedHematoxylin_3_90	0.594415	-2.14753	0.031751	0.369752	0.955584
StDev_Cells_Texture_Correlation_MaskedHematoxylin_3_0	0.923575	-0.332753	0.739321	0.578225	1.47519
StDev_Cells_Texture_Correlation_MaskedHematoxylin_3_135	0.648108	-1.80383	0.0712587	0.404568	1.03825
StDev_Cells_Texture_Correlation_MaskedHematoxylin_3_45	0.921079	-0.345196	0.729947	0.577537	1.46897
StDev_Cells_Texture_Correlation_MaskedHematoxylin_3_90	0.711247	-1.41855	0.156029	0.444183	1.13888
StDev_Cells_Texture_DifferenceEntropy_MaskedHematoxylin_3_0	1.08746	0.351739	0.725034	0.681573	1.73505
StDev_Cells_Texture_DifferenceEntropy_MaskedHematoxylin_3_135	1.05579	0.227304	0.820187	0.661112	1.68609
StDev_Cells_Texture_DifferenceEntropy_MaskedHematoxylin_3_45	1.06794	0.276524	0.782146	0.670219	1.70167
StDev_Cells_Texture_DifferenceEntropy_MaskedHematoxylin_3_90	0.867609	-0.594908	0.551905	0.543412	1.38522
StDev_Cells_Texture_DifferenceVariance_MaskedHematoxylin_3_0	0.714725	-1.40879	0.158898	0.447931	1.14043
StDev_Cells_Texture_DifferenceVariance_MaskedHematoxylin_3_135	0.584494	-2.21913	0.0264782	0.363745	0.939211
StDev_Cells_Texture_DifferenceVariance_MaskedHematoxylin_3_45	0.588498	-2.17885	0.029343	0.365276	0.948132
StDev_Cells_Texture_DifferenceVariance_MaskedHematoxylin_3_90	0.502168	-2.79041	0.00526406	0.309548	0.814648
StDev_Cells_Texture_Entropy_MaskedHematoxylin_3_0	1.03509	0.145	0.884711	0.649383	1.6499
StDev_Cells_Texture_Entropy_MaskedHematoxylin_3_135	1.00868	0.036366	0.970991	0.633002	1.60733
StDev_Cells_Texture_Entropy_MaskedHematoxylin_3_45	1.06078	0.248013	0.804124	0.665448	1.69098
StDev_Cells_Texture_Entropy_MaskedHematoxylin_3_90	0.933778	-0.28826	0.773148	0.586032	1.48787
StDev_Cells_Texture_Gabor_MaskedHematoxylin_3	0.87253	-0.57323	0.566489	0.547394	1.39079
StDev_Cells_Texture_InfoMeas1_MaskedHematoxylin_3_0	1.1028	0.410848	0.681184	0.691445	1.75889
StDev_Cells_Texture_InfoMeas1_MaskedHematoxylin_3_135	1.17775	0.684366	0.493744	0.737165	1.88166
StDev_Cells_Texture_InfoMeas1_MaskedHematoxylin_3_45	0.940677	-0.257051	0.79714	0.590105	1.49952
StDev_Cells_Texture_InfoMeas1_MaskedHematoxylin_3_90	1.34877	1.24253	0.214042	0.841345	2.16223
StDev_Cells_Texture_InfoMeas2_MaskedHematoxylin_3_0	0.827504	-0.793785	0.42732	0.518482	1.32071
StDev_Cells_Texture_InfoMeas2_MaskedHematoxylin_3_135	0.565346	-2.35069	0.0187387	0.351397	0.909558
StDev_Cells_Texture_InfoMeas2_MaskedHematoxylin_3_45	0.569644	-2.29675	0.021633	0.352407	0.920795
StDev_Cells_Texture_InfoMeas2_MaskedHematoxylin_3_90	0.904643	-0.419319	0.674983	0.566298	1.44514
StDev_Cells_Texture_InverseDifferenceMoment_MaskedHematoxylin_3_0	1.20292	0.773915	0.438981	0.753414	1.92062
StDev_Cells_Texture_InverseDifferenceMoment_MaskedHematoxylin_3_135	1.13664	0.537364	0.591016	0.712432	1.81344
StDev_Cells_Texture_InverseDifferenceMoment_MaskedHematoxylin_3_45	1.23451	0.882803	0.377343	0.773321	1.97076
StDev_Cells_Texture_InverseDifferenceMoment_MaskedHematoxylin_3_90	0.918866	-0.354883	0.722678	0.575837	1.46624
StDev_Cells_Texture_SumAverage_MaskedHematoxylin_3_0	0.699286	-1.48856	0.136604	0.436631	1.11994
StDev_Cells_Texture_SumAverage_MaskedHematoxylin_3_135	0.701555	-1.47467	0.140301	0.437991	1.12372
StDev_Cells_Texture_SumAverage_MaskedHematoxylin_3_45	0.698319	-1.49366	0.135264	0.435937	1.11863
StDev_Cells_Texture_SumAverage_MaskedHematoxylin_3_90	0.700516	-1.48123	0.138546	0.437396	1.12192
StDev_Cells_Texture_SumEntropy_MaskedHematoxylin_3_0	0.952217	-0.206195	0.836639	0.59788	1.51655
StDev_Cells_Texture_SumEntropy_MaskedHematoxylin_3_135	0.724443	-1.34131	0.179821	0.452311	1.1603
StDev_Cells_Texture_SumEntropy_MaskedHematoxylin_3_45	0.856745	-0.649535	0.515992	0.53732	1.36606
StDev_Cells_Texture_SumEntropy_MaskedHematoxylin_3_90	0.907987	-0.406188	0.684604	0.569906	1.44663
StDev_Cells_Texture_SumVariance_MaskedHematoxylin_3_0	0.709276	-1.42904	0.152994	0.442796	1.13613
StDev_Cells_Texture_SumVariance_MaskedHematoxylin_3_135	0.739811	-1.25859	0.208178	0.462709	1.18286
StDev_Cells_Texture_SumVariance_MaskedHematoxylin_3_45	0.754063	-1.17906	0.238372	0.471652	1.20557
StDev_Cells_Texture_SumVariance_MaskedHematoxylin_3_90	0.69852	-1.49246	0.135578	0.436062	1.11895
StDev_Cells_Texture_Variance_MaskedHematoxylin_3_0	0.654737	-1.75269	0.0796545	0.40774	1.05136
StDev_Cells_Texture_Variance_MaskedHematoxylin_3_135	0.704294	-1.45821	0.144783	0.439665	1.1282
StDev_Cells_Texture_Variance_MaskedHematoxylin_3_45	0.668699	-1.66587	0.0957398	0.416493	1.07363
StDev_Cells_Texture_Variance_MaskedHematoxylin_3_90	0.657332	-1.73655	0.0824666	0.409381	1.05546
StDev_mRNA_Parent_Cells	1.00004	0.000169466	0.999865	0.626075	1.59738
Texture_AngularSecondMoment_MaskedHematoxylin_3_0	1.19288	0.740581	0.458948	0.747963	1.90246
Texture_AngularSecondMoment_MaskedHematoxylin_3_135	1.31448	1.14181	0.253532	0.82207	2.10183
Texture_AngularSecondMoment_MaskedHematoxylin_3_45	1.24909	0.930395	0.352166	0.781824	1.99563
Texture_AngularSecondMoment_MaskedHematoxylin_3_90	1.24011	0.900034	0.368102	0.77613	1.98148
Texture_Contrast_MaskedHematoxylin_3_0	0.665948	-1.68081	0.0927991	0.414531	1.06985
Texture_Contrast_MaskedHematoxylin_3_135	0.649512	-1.78463	0.0743218	0.404354	1.04331
Texture_Contrast_MaskedHematoxylin_3_45	0.730674	-1.31092	0.189884	0.457063	1.16807
Texture_Contrast_MaskedHematoxylin_3_90	0.558066	-2.38926	0.0168823	0.345849	0.900503
Texture_Correlation_MaskedHematoxylin_3_0	0.922562	-0.338377	0.735079	0.578417	1.47147
Texture_Correlation_MaskedHematoxylin_3_135	1.12171	0.482115	0.629724	0.703229	1.78923
Texture_Correlation_MaskedHematoxylin_3_45	0.859909	-0.63269	0.526936	0.538762	1.37248
Texture_Correlation_MaskedHematoxylin_3_90	1.1935	0.74141	0.458445	0.747715	1.90507
Texture_DifferenceEntropy_MaskedHematoxylin_3_0	0.758215	-1.15344	0.248731	0.47373	1.21354
Texture_DifferenceEntropy_MaskedHematoxylin_3_135	0.693514	-1.51971	0.128585	0.432578	1.11185
Texture_DifferenceEntropy_MaskedHematoxylin_3_45	0.742564	-1.24068	0.214725	0.464008	1.18834
Texture_DifferenceEntropy_MaskedHematoxylin_3_90	0.585059	-2.20945	0.0271435	0.363652	0.941267
Texture_DifferenceVariance_MaskedHematoxylin_3_0	0.664958	-1.68774	0.091462	0.414005	1.06803
Texture_DifferenceVariance_MaskedHematoxylin_3_135	0.508976	-2.75285	0.00590787	0.314683	0.823231
Texture_DifferenceVariance_MaskedHematoxylin_3_45	0.770787	-1.09134	0.275125	0.482922	1.23025
Texture_DifferenceVariance_MaskedHematoxylin_3_90	0.509593	-2.74856	0.00598579	0.315099	0.824136
Texture_Entropy_MaskedHematoxylin_3_0	0.738769	-1.26691	0.205189	0.462471	1.18014
Texture_Entropy_MaskedHematoxylin_3_135	0.704936	-1.45847	0.144712	0.440642	1.12775
Texture_Entropy_MaskedHematoxylin_3_45	0.681776	-1.59627	0.110429	0.425971	1.0912
Texture_Entropy_MaskedHematoxylin_3_90	0.651414	-1.77614	0.0757092	0.405928	1.04536
Texture_Gabor_MaskedHematoxylin_3	0.845048	-0.707705	0.479128	0.53013	1.34704
Texture_InfoMeas1_MaskedHematoxylin_3_0	0.978214	-0.0925689	0.926246	0.613601	1.55949
Texture_InfoMeas1_MaskedHematoxylin_3_135	0.711457	-1.41374	0.157439	0.443784	1.14058
Texture_InfoMeas1_MaskedHematoxylin_3_45	0.934912	-0.281943	0.777988	0.585571	1.49266
Texture_InfoMeas1_MaskedHematoxylin_3_90	0.707945	-1.43106	0.152414	0.441124	1.13616
Texture_InfoMeas2_MaskedHematoxylin_3_0	1.06586	0.26782	0.788838	0.668338	1.69981
Texture_InfoMeas2_MaskedHematoxylin_3_135	1.25998	0.966476	0.333806	0.788555	2.01323
Texture_InfoMeas2_MaskedHematoxylin_3_45	1.26372	0.978792	0.327683	0.790861	2.01932
Texture_InfoMeas2_MaskedHematoxylin_3_90	1.29098	1.06802	0.28551	0.807918	2.06287
Texture_InverseDifferenceMoment_MaskedHematoxylin_3_0	1.14421	0.564203	0.572616	0.716576	1.82705
Texture_InverseDifferenceMoment_MaskedHematoxylin_3_135	1.16919	0.654217	0.512972	0.731999	1.86749
Texture_InverseDifferenceMoment_MaskedHematoxylin_3_45	1.0761	0.307394	0.758543	0.674166	1.71765
Texture_InverseDifferenceMoment_MaskedHematoxylin_3_90	1.32197	1.16335	0.244687	0.826023	2.11569
Texture_SumAverage_MaskedHematoxylin_3_0	1.07386	0.299557	0.764515	0.673686	1.71174
Texture_SumAverage_MaskedHematoxylin_3_135	1.07386	0.299557	0.764515	0.673686	1.71174
Texture_SumAverage_MaskedHematoxylin_3_45	1.07386	0.299557	0.764515	0.673686	1.71174
Texture_SumAverage_MaskedHematoxylin_3_90	1.07386	0.299557	0.764515	0.673686	1.71174
Texture_SumEntropy_MaskedHematoxylin_3_0	0.927883	-0.314782	0.752927	0.582225	1.47875
Texture_SumEntropy_MaskedHematoxylin_3_135	0.920541	-0.348406	0.727536	0.577785	1.46663
Texture_SumEntropy_MaskedHematoxylin_3_45	0.920541	-0.348406	0.727536	0.577785	1.46663
Texture_SumEntropy_MaskedHematoxylin_3_90	0.929955	-0.305397	0.760064	0.583523	1.48206
Texture_SumVariance_MaskedHematoxylin_3_0	0.731825	-1.30586	0.191601	0.458033	1.16928
Texture_SumVariance_MaskedHematoxylin_3_135	0.779121	-1.04679	0.295196	0.48826	1.24325
Texture_SumVariance_MaskedHematoxylin_3_45	0.737756	-1.27252	0.20319	0.461815	1.17858
Texture_SumVariance_MaskedHematoxylin_3_90	0.728096	-1.32738	0.184382	0.455723	1.16326
Texture_Variance_MaskedHematoxylin_3_0	0.777969	-1.05296	0.292357	0.48753	1.24143
Texture_Variance_MaskedHematoxylin_3_135	0.777969	-1.05296	0.292357	0.48753	1.24143
Texture_Variance_MaskedHematoxylin_3_45	0.723874	-1.35166	0.176486	0.453073	1.15653
Texture_Variance_MaskedHematoxylin_3_90	0.777969	-1.05296	0.292357	0.48753	1.24143
