# Supplementary material for: Integrative models of histopathological images and multi-omics data predict prognosis in endometrial carcinoma
Source: PeerJ. 2023 Aug 11;11:e15674. doi: 10.7717/peerj.15674 (PMC10424667; doi:10.7717/peerj.15674)
Supplement: Supplemental Information 4 — A total of 100 most significant DEGs were chosen for modeling on the training set. [file peerj-11-15674-s004.xlsx]

## Sheet: Table S3
id	baseMean	log2FoldChange	lfcSE	stat	pvalue	padj
GFAP	28.0503	4.28039	0.449415	9.52435	1.66e-21	3.05e-17
TDRD12	22.8328	3.40688	0.405204	8.40781	4.18e-17	3.84e-13
NTS	118.046	5.53704	0.679467	8.1491	3.67e-16	2.24e-12
C21orf62	5.51733	3.28697	0.408566	8.04514	8.61e-16	3.96e-12
ELAVL4	7.23487	2.60612	0.391709	6.65322	2.87e-11	1.05e-07
IGF2	12513.2	3.08068	0.483049	6.37758	1.8e-10	4.77e-07
FBXO46	1006.41	0.934052	0.146492	6.37613	1.82e-10	4.77e-07
RTN2	212.286	1.63171	0.257562	6.33519	2.37e-10	5.44e-07
PLAC1	8.94222	2.92215	0.465695	6.27481	3.5e-10	5.95e-07
PCSK1	50.2255	3.47455	0.552559	6.2881	3.21e-10	5.95e-07
NEFL	14.055	3.36917	0.53718	6.27196	3.57e-10	5.95e-07
LHX1	109.713	4.63066	0.750378	6.17111	6.78e-10	1.04e-06
VNN3	86.432	-3.43791	0.562772	-6.10888	1e-09	1.32e-06
VGF	80.2288	2.90748	0.475518	6.11434	9.7e-10	1.32e-06
PTPRN	27.499	2.30209	0.378544	6.08144	1.19e-09	1.41e-06
EXOC4	1617.57	0.746367	0.122828	6.07654	1.23e-09	1.41e-06
DOK5	102.9	2.65441	0.43848	6.05366	1.42e-09	1.48e-06
SLC13A4	59.2716	1.76213	0.291269	6.04985	1.45e-09	1.48e-06
CCDC78	598.641	-2.60862	0.434007	-6.01055	1.85e-09	1.79e-06
CD3EAP	226.56	1.16073	0.193601	5.99546	2.03e-09	1.86e-06
CRB2	107.28	2.88392	0.482533	5.97662	2.28e-09	1.99e-06
ARX	8.76074	3.46181	0.582605	5.94195	2.82e-09	2.2e-06
OVGP1	973.759	-3.27674	0.550939	-5.94756	2.72e-09	2.2e-06
DMWD	848.254	0.901835	0.151862	5.93851	2.88e-09	2.2e-06
MRPL4	1625.68	0.986919	0.168677	5.85092	4.89e-09	3.59e-06
ORM1	219.133	-3.7813	0.64833	-5.83237	5.46e-09	3.86e-06
PXDN	2085.18	1.88654	0.324394	5.81559	6.04e-09	4.11e-06
FBL	6717.64	1.06657	0.184361	5.7852	7.24e-09	4.59e-06
NKPD1	32.0367	1.77364	0.306529	5.78621	7.2e-09	4.59e-06
GLCE	589.006	1.09584	0.191258	5.72964	1.01e-08	5.78e-06
GDF6	7.42703	2.89011	0.504343	5.73044	1e-08	5.78e-06
GPR37L1	40.9834	1.75365	0.305621	5.73799	9.58e-09	5.78e-06
RFX4	10.5016	3.3119	0.57977	5.71243	1.11e-08	6.2e-06
COL4A6	82.285	2.25893	0.396112	5.70274	1.18e-08	6.37e-06
GALNT8	18.5523	2.37637	0.417672	5.68956	1.27e-08	6.68e-06
DPEP3	6.20668	3.2604	0.574405	5.67612	1.38e-08	7.03e-06
SLC12A3	66.104	2.86295	0.506626	5.65101	1.6e-08	7.92e-06
UPK3B	404.788	2.9012	0.516415	5.61796	1.93e-08	9.34e-06
TRIM31	208.206	-2.86207	0.51091	-5.60191	2.12e-08	9.99e-06
ABCA4	178.051	2.13045	0.383439	5.55616	2.76e-08	1.27e-05
FAM167A	160.83	2.08209	0.375616	5.54314	2.97e-08	1.33e-05
C20orf27	1320.34	0.956457	0.172886	5.5323	3.16e-08	1.36e-05
RXFP1	500.818	-2.58732	0.467759	-5.5313	3.18e-08	1.36e-05
PSD2	31.0032	2.49779	0.452054	5.52541	3.29e-08	1.37e-05
CYP26B1	114.235	2.20187	0.402626	5.46879	4.53e-08	1.85e-05
NEURL1	57.2623	2.22725	0.408273	5.4553	4.89e-08	1.95e-05
GFPT2	189.762	1.93076	0.354198	5.45109	5.01e-08	1.96e-05
C1orf194	455.838	-2.89276	0.534193	-5.41519	6.12e-08	2.34e-05
GAB2	654.903	1.21199	0.22421	5.40563	6.46e-08	2.37e-05
NMU	191.014	2.02447	0.374431	5.40678	6.42e-08	2.37e-05
GRB7	1319.86	1.43466	0.266307	5.38725	7.15e-08	2.58e-05
DLL3	48.7694	2.65739	0.497067	5.34615	8.98e-08	3.17e-05
MEOX1	177.081	2.65044	0.497336	5.32927	9.86e-08	3.23e-05
ANAPC4	1565.25	-1.48555	0.278649	-5.33125	9.75e-08	3.23e-05
SYP	78.6124	1.75016	0.327853	5.33826	9.38e-08	3.23e-05
ELOVL2	17.8585	1.84671	0.346288	5.33287	9.67e-08	3.23e-05
TMC2	2.80445	1.93184	0.362777	5.32515	1.01e-07	3.25e-05
GRIA1	5.09149	3.04875	0.580561	5.25139	1.51e-07	4.74e-05
MUC13	465.607	-2.76291	0.526283	-5.24986	1.52e-07	4.74e-05
RIIAD1	70.9996	-2.94232	0.561197	-5.24293	1.58e-07	4.84e-05
WNT10A	258.823	2.23047	0.425856	5.23761	1.63e-07	4.9e-05
LRRC3	95.2922	1.47281	0.281805	5.22633	1.73e-07	5.12e-05
SOX12	2050.52	0.987993	0.189373	5.21717	1.82e-07	5.3e-05
NTSR1	14.7285	2.61571	0.502324	5.20721	1.92e-07	5.5e-05
ORM2	97.5415	-2.82879	0.543777	-5.20212	1.97e-07	5.57e-05
PHOX2A	2.07906	2.71467	0.524323	5.17747	2.25e-07	6.23e-05
BCAM	16790.8	1.80389	0.348536	5.17562	2.27e-07	6.23e-05
KCNIP1	23.754	1.92258	0.374507	5.13363	2.84e-07	7.68e-05
RPS21	15045.2	1.03077	0.200903	5.13067	2.89e-07	7.69e-05
TNR	5.06947	2.65324	0.517942	5.12266	3.01e-07	7.9e-05
SLC9A3	24.2732	2.04134	0.398973	5.11647	3.11e-07	7.97e-05
C22orf15	63.8027	-2.62086	0.512309	-5.11577	3.12e-07	7.97e-05
CCDC42B	176.399	-2.34401	0.458558	-5.1117	3.19e-07	7.98e-05
SCGB1D4	205.157	-4.19656	0.82117	-5.11046	3.21e-07	7.98e-05
CACNA2D2	276.411	2.16376	0.425246	5.08824	3.61e-07	8.7e-05
OTOF	21.3913	2.10067	0.412995	5.08644	3.65e-07	8.7e-05
GDPD2	17.4469	2.69956	0.530533	5.08839	3.61e-07	8.7e-05
CABP7	32.4406	1.66593	0.327686	5.08393	3.7e-07	8.71e-05
GCK	34.7	2.47892	0.487846	5.08135	3.75e-07	8.71e-05
TSPAN7	575.836	1.77057	0.348817	5.07594	3.86e-07	8.85e-05
PCDHB6	37.4922	1.9274	0.381445	5.0529	4.35e-07	9.87e-05
LPAR4	4.94307	2.01016	0.398213	5.04795	4.47e-07	0.000100033
VNN1	267.537	-2.55577	0.506576	-5.04517	4.53e-07	0.000100273
GAP43	6.91122	2.13227	0.423288	5.03739	4.72e-07	0.000103196
CTSW	222.952	-1.96169	0.390394	-5.02489	5.04e-07	0.000108852
CALCB	40.3804	3.04351	0.608038	5.00546	5.57e-07	0.000119025
AZU1	30.6955	-2.9217	0.584068	-5.00233	5.66e-07	0.000119584
STAC	32.686	2.09787	0.41982	4.99707	5.82e-07	0.000121493
MMAA	281.31	-0.618853	0.124011	-4.99032	6.03e-07	0.000124034
KCNT2	13.3232	2.39783	0.480649	4.98874	6.08e-07	0.000124034
SYT4	3.74614	3.77217	0.756487	4.98643	6.15e-07	0.000124144
TNFRSF14	1786.88	-1.1551	0.232433	-4.9696	6.71e-07	0.000133949
TMEM169	33.2996	1.70943	0.344482	4.96232	6.97e-07	0.000137575
TENM2	14.7863	1.94218	0.391824	4.95677	7.17e-07	0.000140055
KCNRG	50.5274	-1.87571	0.378628	-4.95397	7.27e-07	0.000140589
TMEM121	107.725	1.76892	0.357688	4.94542	7.6e-07	0.000145372
STX18	5052.41	-1.38642	0.280826	-4.93694	7.94e-07	0.000150275
CLVS1	7.50278	2.2427	0.45605	4.91765	8.76e-07	0.000164163
STON1	157.965	1.34475	0.273879	4.91002	9.11e-07	0.000168961
PCSK2	7.88354	3.34847	0.683299	4.90045	9.56e-07	0.000175634
DGKG	27.9428	1.61359	0.330883	4.87661	1.08e-06	0.000196269
LSAMP	76.2139	2.02419	0.41548	4.87194	1.11e-06	0.000198999
SLC18A2	25.2189	2.22235	0.45671	4.866	1.14e-06	0.000203079
C9orf24	514.217	-2.82589	0.581219	-4.86202	1.16e-06	0.000203267
ZNF488	13.8344	2.20312	0.453086	4.86247	1.16e-06	0.000203267
GNAL	93.7586	1.15457	0.238066	4.84982	1.24e-06	0.000212132
PTPRT	80.6801	3.30619	0.681683	4.85004	1.23e-06	0.000212132
RHCE	34.7027	1.74221	0.359535	4.84573	1.26e-06	0.000214539
CEACAM21	254.91	-2.28918	0.472633	-4.84345	1.28e-06	0.000215028
DENND6B	830.924	-1.08186	0.223517	-4.84019	1.3e-06	0.000216596
MYLPF	47.3935	1.61572	0.335189	4.82033	1.43e-06	0.000237165
OTUD7A	36.486	1.53757	0.319352	4.81465	1.47e-06	0.000240954
AJAP1	55.5164	2.66209	0.553034	4.8136	1.48e-06	0.000240954
ODF3B	827.66	-1.59426	0.331457	-4.80987	1.51e-06	0.000243343
CRB1	7.92513	2.38204	0.496555	4.79715	1.61e-06	0.000257059
BRINP1	15.2492	2.45708	0.513628	4.78378	1.72e-06	0.000265536
TEKT4	108.608	-2.53552	0.529901	-4.78489	1.71e-06	0.000265536
RANBP3L	3.64048	1.66912	0.348752	4.78599	1.7e-06	0.000265536
TSPEAR	18.9712	2.4931	0.520923	4.78593	1.7e-06	0.000265536
SERPINA6	227.295	-3.15475	0.660473	-4.7765	1.78e-06	0.000273031
GABRA5	3.46187	2.57437	0.539581	4.77105	1.83e-06	0.0002782
MAFA	18.4386	2.37635	0.499516	4.75731	1.96e-06	0.000295373
KALRN	331.173	0.935006	0.197064	4.74468	2.09e-06	0.000311869
DUOXA1	127.76	-2.4095	0.508106	-4.74212	2.11e-06	0.000313289
CCDC96	233.644	-1.62811	0.343587	-4.73857	2.15e-06	0.000316276
AFAP1L2	663.943	1.36207	0.28768	4.73467	2.19e-06	0.000319854
CSNK2A1	2118.26	0.57386	0.121345	4.72915	2.25e-06	0.000326078
CCDC17	236.307	-1.99952	0.42327	-4.72398	2.31e-06	0.000331883
TRIM9	51.8733	1.79496	0.380502	4.71735	2.39e-06	0.000340219
FOXP4	3575.7	0.816701	0.173489	4.70751	2.51e-06	0.000354305
NKX2-5	41.0913	2.91828	0.62132	4.69689	2.64e-06	0.000367565
VKORC1L1	1027.67	0.490182	0.104331	4.69834	2.62e-06	0.000367565
BTBD17	16.6544	4.14587	0.888028	4.66863	3.03e-06	0.000418762
CAD	2112.29	0.785794	0.168742	4.65677	3.21e-06	0.00043703
GSG1L	7.91299	2.04942	0.440054	4.6572	3.21e-06	0.00043703
SYTL2	224.406	1.32523	0.284852	4.65236	3.28e-06	0.000443207
TREH	25.4244	-1.9576	0.421313	-4.64643	3.38e-06	0.000452804
PHF11	781.021	-0.635972	0.136966	-4.6433	3.43e-06	0.000456392
ENSG00000226321	162.294	-2.52984	0.545016	-4.64178	3.45e-06	0.000456444
IDNK	183.257	-1.00782	0.217291	-4.63812	3.52e-06	0.000458346
FBXL18	142.279	0.934852	0.201611	4.63692	3.54e-06	0.000458346
FRZB	483.532	1.65891	0.357794	4.63651	3.54e-06	0.000458346
KNDC1	60.2478	-2.04247	0.441963	-4.62137	3.81e-06	0.00048966
BSN	90.6648	1.3806	0.299472	4.61012	4.02e-06	0.000510676
GDF3	17.123	-2.22814	0.483503	-4.60833	4.06e-06	0.000510676
HPDL	68.718	1.81051	0.392836	4.60882	4.05e-06	0.000510676
HSDL2	1175.85	-0.651338	0.141453	-4.60462	4.13e-06	0.00051632
ADD2	246.463	1.82866	0.397951	4.5952	4.32e-06	0.000534621
WDR88	17.3694	0.903054	0.196549	4.59455	4.34e-06	0.000534621
TCEB3B	1.87144	2.24718	0.489268	4.59295	4.37e-06	0.000535156
ARID3C	5.14354	1.94986	0.425879	4.57842	4.68e-06	0.000569893
SLC6A4	13.0647	1.65097	0.361155	4.57137	4.85e-06	0.000585538
TNFRSF11B	165.253	2.08783	0.457347	4.5651	4.99e-06	0.000599375
RSPO4	103.297	2.84447	0.62378	4.56006	5.11e-06	0.000607503
MDM2	1994.51	-0.765635	0.167919	-4.55954	5.13e-06	0.000607503
JPH1	67.5313	1.35855	0.298216	4.5556	5.22e-06	0.000608683
PCDHB3	80.8169	1.85685	0.407418	4.55759	5.17e-06	0.000608683
SMIM2	2.13652	2.58292	0.567038	4.55511	5.24e-06	0.000608683
NDST3	4.49971	2.32668	0.510956	4.55357	5.27e-06	0.000609297
ATP6V1E2	126.746	0.662714	0.145924	4.54149	5.59e-06	0.000641246
SRD5A2	92.1629	-2.46245	0.543487	-4.53084	5.87e-06	0.000670248
BAIAP2L2	466.068	-2.04321	0.451206	-4.52833	5.95e-06	0.000674091
BACH2	73.7457	1.31188	0.289832	4.52633	6e-06	0.000676318
OCIAD2	2923.94	-0.809239	0.178923	-4.52284	6.1e-06	0.000683382
OMG	271.177	-2.60015	0.575061	-4.52152	6.14e-06	0.000683483
ATP6V1B1	962.46	2.10985	0.466867	4.51917	6.21e-06	0.000686959
CPM	2730.47	-1.7432	0.386315	-4.51238	6.41e-06	0.000702855
HEPACAM2	6.41276	3.17515	0.703747	4.51178	6.43e-06	0.000702855
GPR18	20.1236	-1.3779	0.305508	-4.51018	6.48e-06	0.000703992
CELF4	51.9843	2.04884	0.454594	4.50697	6.58e-06	0.000710505
SCAPER	216.534	0.775408	0.172136	4.50463	6.65e-06	0.000714173
TRPM4	3166.54	-1.13269	0.25152	-4.50336	6.69e-06	0.000714295
RILPL2	915.739	-0.832581	0.184951	-4.50163	6.74e-06	0.000714552
FAM151B	36.3857	-0.771511	0.171421	-4.50068	6.77e-06	0.000714552
C15orf26	86.4506	-2.39395	0.532035	-4.49961	6.81e-06	0.000714552
CNNM1	21.0418	2.00109	0.445683	4.48993	7.12e-06	0.000743554
DRICH1	20.0707	-1.43288	0.319392	-4.48627	7.25e-06	0.000752162
DNAH9	334.524	-2.18885	0.488671	-4.4792	7.49e-06	0.000756139
GNAT1	3.38229	2.28	0.508796	4.48117	7.42e-06	0.000756139
MRPS12	1217.83	0.649946	0.14508	4.47993	7.47e-06	0.000756139
ZSWIM1	565.217	0.593525	0.132457	4.48091	7.43e-06	0.000756139
CHD7	1035.27	0.647125	0.144452	4.47986	7.47e-06	0.000756139
FAM92B	190.654	-2.57143	0.57442	-4.47657	7.59e-06	0.000757211
HMP19	4.39636	2.32845	0.520059	4.47728	7.56e-06	0.000757211
TMEFF2	8.65901	2.58256	0.57737	4.47298	7.71e-06	0.000761762
TRA2A	2095.13	-0.627352	0.140224	-4.47392	7.68e-06	0.000761762
LRRC46	669.319	-1.98263	0.443941	-4.46597	7.97e-06	0.000782933
GFRA1	89.419	1.89772	0.426283	4.45179	8.52e-06	0.000823252
SALL2	454.079	1.2446	0.27953	4.45247	8.49e-06	0.000823252
TAPT1	653.265	-0.667093	0.149836	-4.45215	8.5e-06	0.000823252
TSNAXIP1	215.397	-1.47414	0.331999	-4.4402	8.99e-06	0.000850952
PRX	111.687	1.16262	0.261684	4.44285	8.88e-06	0.000850952
KLRB1	68.1073	-1.599	0.360014	-4.4415	8.93e-06	0.000850952
C9orf116	563.216	-1.40605	0.316599	-4.44113	8.95e-06	0.000850952
DLGAP3	94.4188	2.01154	0.453851	4.43216	9.33e-06	0.000878798
CACNA1B	46.9386	2.21672	0.501427	4.42082	9.83e-06	0.000915227
CATIP	101.314	-1.9859	0.449289	-4.42009	9.87e-06	0.000915227
ZHX2	693.123	0.817197	0.184848	4.42092	9.83e-06	0.000915227
SAP18	3621.83	-0.452993	0.102555	-4.41709	1e-05	0.000923387
HLA-DRB5	3858.03	-1.7449	0.395552	-4.4113	1.03e-05	0.000943668
ALDH8A1	31.737	-1.77256	0.402927	-4.39921	1.09e-05	0.000992698
HIPK4	11.8213	1.53182	0.348286	4.39816	1.09e-05	0.000992698
EXOSC2	572.913	0.494161	0.112444	4.39473	1.11e-05	0.00100357
UPK1B	1300.56	-2.43127	0.553569	-4.392	1.12e-05	0.00100633
PUF60	6101.56	0.761077	0.17327	4.39242	1.12e-05	0.00100633
POLR1A	1718.41	0.47077	0.107348	4.38546	1.16e-05	0.00102624
NMRK1	513.367	-0.839012	0.191355	-4.38458	1.16e-05	0.00102624
VSTM2L	47.6219	1.9327	0.440623	4.3863	1.15e-05	0.00102624
SCARA3	2234.38	1.2982	0.296332	4.38089	1.18e-05	0.00103878
CD177	17.6067	1.97559	0.451214	4.37839	1.2e-05	0.00104576
PNLDC1	18.1786	-1.96015	0.449332	-4.36237	1.29e-05	0.00112005
TNPO2	2615.92	0.480387	0.110255	4.35706	1.32e-05	0.00114212
LY6H	13.3851	1.86067	0.427742	4.34997	1.36e-05	0.00117399
HCAR1	58.9075	1.44195	0.331561	4.34897	1.37e-05	0.00117399
KAL1	160.947	1.48796	0.342653	4.34248	1.41e-05	0.00119805
ENSG00000198739	2.09715	3.2426	0.746598	4.34317	1.4e-05	0.00119805
HPGD	965.244	-2.46858	0.569986	-4.33095	1.48e-05	0.00125671
ASB9	61.5614	1.17757	0.272061	4.32832	1.5e-05	0.00126599
KCNJ3	7.04811	2.42235	0.55985	4.32678	1.51e-05	0.00126904
SCN3B	20.9589	1.68602	0.389914	4.32407	1.53e-05	0.00127887
RSPH4A	235.869	-1.98595	0.459643	-4.32063	1.56e-05	0.00129309
POLD2	3713.97	0.561463	0.130071	4.31657	1.58e-05	0.00131118
NOTCH3	5929.19	0.870154	0.202178	4.30389	1.68e-05	0.00137584
GNAZ	178.247	1.19434	0.27744	4.30487	1.67e-05	0.00137584
PPP1R32	223.633	-1.59217	0.370103	-4.30197	1.69e-05	0.00137584
AIFM3	94.7682	-1.39935	0.325277	-4.30201	1.69e-05	0.00137584
DLEC1	216.313	-1.90243	0.442833	-4.29603	1.74e-05	0.00140083
MATN4	23.4663	1.65381	0.384896	4.29677	1.73e-05	0.00140083
SLC30A3	26.7609	1.93552	0.45143	4.28754	1.81e-05	0.00144911
SPA17	440.694	-1.20225	0.2807	-4.28305	1.84e-05	0.00145953
TTLL10	107.544	-1.78561	0.41687	-4.28337	1.84e-05	0.00145953
CXCL5	411.672	-2.53467	0.591653	-4.28406	1.84e-05	0.00145953
POLR1B	643.213	0.612128	0.143051	4.27908	1.88e-05	0.00146686
ART3	18.6481	-2.20713	0.515674	-4.28009	1.87e-05	0.00146686
C10orf99	176.487	-2.57842	0.602452	-4.27988	1.87e-05	0.00146686
TTC25	241.979	-1.6067	0.375776	-4.27567	1.91e-05	0.00148315
ENSG00000188396	33.4947	-2.29814	0.537958	-4.27197	1.94e-05	0.00150161
ONECUT2	80.9249	1.48481	0.347701	4.27036	1.95e-05	0.00150617
DNAH12	137.634	-2.1986	0.515035	-4.26883	1.97e-05	0.0015102
OTC	1.66883	2.52738	0.593137	4.26103	2.03e-05	0.00155736
ZG16B	120.239	-1.74208	0.409207	-4.25721	2.07e-05	0.00157765
DENND1A	844.505	0.538318	0.126545	4.25396	2.1e-05	0.00159409
SLC25A35	1826.66	-1.81952	0.427924	-4.25197	2.12e-05	0.00160173
ANKHD1-EIF4EBP3	112.591	-0.765144	0.180066	-4.24924	2.14e-05	0.00161469
ATPIF1	4198.9	-0.705895	0.166194	-4.24742	2.16e-05	0.00162124
UBQLN4	1245.78	0.673448	0.159263	4.22851	2.35e-05	0.00175647
PLXNA4	418.905	2.13185	0.504392	4.22657	2.37e-05	0.00176455
TAF12	534.995	-0.454712	0.107648	-4.22405	2.4e-05	0.00177717
B4GALNT2	7.2939	2.5063	0.593999	4.21937	2.45e-05	0.00180722
STK35	1319.71	0.515989	0.12237	4.21662	2.48e-05	0.00182204
MEPCE	1706.21	0.480611	0.114035	4.21458	2.5e-05	0.00183123
RPS6KA1	2378.02	-0.539088	0.127949	-4.21331	2.52e-05	0.0018343
WDR70	633.978	0.501177	0.119091	4.20834	2.57e-05	0.00186769
EFCAB10	54.717	-1.6133	0.383535	-4.20641	2.59e-05	0.00187628
IGF2BP1	60.7455	2.38772	0.567914	4.20436	2.62e-05	0.00188591
CD74	88457	-1.22652	0.292029	-4.19999	2.67e-05	0.00191517
DNAAF1	414.816	-1.90132	0.452962	-4.19753	2.7e-05	0.00191687
DYNLRB2	75.4644	-2.0701	0.493215	-4.19715	2.7e-05	0.00191687
AQP4	5.97421	2.1559	0.513589	4.19772	2.7e-05	0.00191687
CENPBD1	61.5577	0.830346	0.197899	4.1958	2.72e-05	0.00192094
B4GALNT1	55.6724	1.30592	0.311365	4.19419	2.74e-05	0.00192112
EGFLAM	141.343	1.12928	0.269258	4.19404	2.74e-05	0.00192112
C21orf59	846.389	-0.718781	0.171611	-4.18844	2.81e-05	0.00195689
DNAJB13	149.994	-1.38198	0.329975	-4.18813	2.81e-05	0.00195689
LRRC48	402.571	-1.36208	0.325413	-4.18569	2.84e-05	0.00197062
ATG4D	751.929	0.751877	0.179983	4.17749	2.95e-05	0.00203524
DAPL1	144.039	1.98639	0.475762	4.17517	2.98e-05	0.00204844
FAM196A	13.304	1.39031	0.333736	4.16589	3.1e-05	0.00212566
ZRSR2	537.099	-0.789038	0.189472	-4.1644	3.12e-05	0.00213161
CHGA	3359.23	-2.79102	0.670723	-4.16121	3.17e-05	0.00213177
C10orf107	118.881	-1.91337	0.459767	-4.1616	3.16e-05	0.00213177
UAP1L1	680.917	-0.794131	0.190851	-4.16101	3.17e-05	0.00213177
SCGB2B2	10.4601	1.14086	0.27409	4.16236	3.15e-05	0.00213177
DNAI2	87.7134	-2.54116	0.611457	-4.1559	3.24e-05	0.002172
NUDT9	899.971	-0.447789	0.107794	-4.15412	3.27e-05	0.00218106
ANKRD18B	6.03454	2.63238	0.634214	4.15061	3.32e-05	0.00220673
LRFN1	146.17	1.63867	0.395311	4.14527	3.39e-05	0.00225066
FAM166B	299.696	-2.04726	0.493983	-4.14439	3.41e-05	0.00225124
EIF3K	4814.24	0.623734	0.150568	4.14255	3.43e-05	0.00226126
ZNF343	294.181	0.563035	0.135947	4.14156	3.45e-05	0.00226283
SLITRK3	1.28309	3.40888	0.82334	4.1403	3.47e-05	0.00226722
MOCS3	332.583	0.532926	0.128826	4.13679	3.52e-05	0.002294
TPPP3	3191.5	-1.9982	0.483395	-4.13369	3.57e-05	0.00231704
IL13RA2	24.3929	1.95789	0.475434	4.11811	3.82e-05	0.00245327
SRP14	7082.72	-0.528948	0.128415	-4.11904	3.8e-05	0.00245327
C19orf18	47.2544	-1.65176	0.401029	-4.11881	3.81e-05	0.00245327
NUP155	892.306	0.630859	0.153512	4.10951	3.96e-05	0.00252054
ENKD1	876.42	-0.907816	0.220951	-4.10867	3.98e-05	0.00252054
KIAA1161	348.098	1.08828	0.26486	4.10891	3.98e-05	0.00252054
SLC22A4	68.9792	-1.22192	0.29725	-4.11075	3.94e-05	0.00252054
STXBP1	508.411	1.00123	0.24392	4.10476	4.05e-05	0.0025547
MYT1	32.4595	2.53601	0.618799	4.09827	4.16e-05	0.00261841
NOP56	2592.01	0.583126	0.142382	4.0955	4.21e-05	0.00263471
AP5S1	408.213	0.528492	0.12905	4.09525	4.22e-05	0.00263471
ENOSF1	1189.97	-0.650519	0.158952	-4.09256	4.27e-05	0.00264888
FXYD7	14.3198	2.08028	0.508323	4.09244	4.27e-05	0.00264888
CCDC65	199.161	-1.46431	0.357965	-4.09066	4.3e-05	0.00265133
NPPC	19.749	1.85281	0.452862	4.09133	4.29e-05	0.00265133
NRG3	8.67034	2.47819	0.605966	4.08966	4.32e-05	0.00265392
CNGA4	71.2354	-2.2088	0.541031	-4.08258	4.45e-05	0.00272691
IQSEC3	57.7142	1.35052	0.331247	4.07707	4.56e-05	0.00278308
ZFP64	527.289	0.614706	0.150839	4.07523	4.6e-05	0.00278664
HDAC10	303.5	-0.878372	0.215526	-4.07548	4.59e-05	0.00278664
EMC1	1917.89	0.499856	0.122764	4.07168	4.67e-05	0.00280179
CDH22	44.5023	2.50849	0.61604	4.07195	4.66e-05	0.00280179
MGAM	13.4003	1.77757	0.436565	4.07172	4.67e-05	0.00280179
PNOC	141.925	2.47811	0.608815	4.07039	4.69e-05	0.00280813
SERPIND1	20.7986	-2.10481	0.517473	-4.06748	4.75e-05	0.00282749
CERK	1232.1	0.652003	0.160305	4.06727	4.76e-05	0.00282749
RAPGEF5	343.775	0.873377	0.214965	4.06288	4.85e-05	0.00284904
ASTN2	145.407	0.83975	0.206708	4.0625	4.85e-05	0.00284904
BMP6	97.1404	1.44804	0.356276	4.06438	4.82e-05	0.00284904
LDLRAD1	230.413	-1.86031	0.457786	-4.06372	4.83e-05	0.00284904
FARSA	2286.78	0.45761	0.112701	4.06039	4.9e-05	0.00286576
NME5	218.758	-1.31233	0.323285	-4.05937	4.92e-05	0.00286923
TRIM55	62.7881	-2.45169	0.604603	-4.05505	5.01e-05	0.00291348
KCNK9	31.2639	2.43443	0.600535	4.05377	5.04e-05	0.00292032
PLG	19.7224	-2.60715	0.643417	-4.05204	5.08e-05	0.00293269
FZD7	474.846	1.49845	0.370131	4.04842	5.16e-05	0.00296912
ILVBL	1726.48	0.718783	0.177667	4.04568	5.22e-05	0.00299464
MYCL	287.653	1.11003	0.274648	4.04163	5.31e-05	0.003033
KLF14	5.61042	1.76073	0.435692	4.04124	5.32e-05	0.003033
CHCHD3	994.538	0.601074	0.148833	4.03857	5.38e-05	0.00304873
PROSER3	349.031	0.648458	0.160554	4.03887	5.37e-05	0.00304873
SRPX	79.7494	1.33566	0.331059	4.03451	5.47e-05	0.00308606
NR2E1	1.88451	2.39406	0.593432	4.03427	5.48e-05	0.00308606
CFAP69	159.555	-1.0331	0.256683	-4.02482	5.7e-05	0.00320276
CCDC108	238.318	-1.92772	0.47908	-4.0238	5.73e-05	0.00320694
AKR7A2	1150.77	0.601659	0.149659	4.0202	5.81e-05	0.00323662
SLC2A10	451.146	0.798567	0.198636	4.02025	5.81e-05	0.00323662
ASH2L	1020.04	0.554189	0.137996	4.01597	5.92e-05	0.00326546
CAMKV	13.2925	2.03116	0.505754	4.01611	5.92e-05	0.00326546
IRAK4	503.309	-0.494359	0.123059	-4.01724	5.89e-05	0.00326546
POLR3A	797.782	0.422099	0.105175	4.01331	5.99e-05	0.00327525
CD1C	36.4761	-1.57003	0.391109	-4.0143	5.96e-05	0.00327525
MCM7	4476.37	0.662928	0.165189	4.01315	5.99e-05	0.00327525
FITM2	235.004	0.64974	0.162016	4.01035	6.06e-05	0.00329474
C6orf25	9.71017	1.42808	0.356084	4.0105	6.06e-05	0.00329474
ZNF345	114.539	0.674448	0.168426	4.00442	6.22e-05	0.00336856
XPO5	1547.37	0.474332	0.118494	4.00301	6.25e-05	0.00337874
MALT1	898.294	0.884892	0.22112	4.00187	6.28e-05	0.00338405
MORN5	167.426	-2.25746	0.564189	-4.00125	6.3e-05	0.00338405
PRSS33	97.8414	-2.32908	0.582978	-3.99514	6.47e-05	0.00344006
PTPRA	1831.81	0.420832	0.105379	3.99351	6.51e-05	0.00344006
N4BP3	286.006	1.04241	0.261003	3.99386	6.5e-05	0.00344006
TSC22D3	1513.6	0.944232	0.236457	3.99324	6.52e-05	0.00344006
MUCL1	164.75	3.10421	0.776975	3.99524	6.46e-05	0.00344006
SLC38A3	99.1159	1.87601	0.469444	3.99625	6.44e-05	0.00344006
ZNF573	30.1675	0.630406	0.158007	3.98974	6.61e-05	0.00348126
CRH	2.2906	4.50837	1.13046	3.98807	6.66e-05	0.00349584
NUAK1	325.329	0.862172	0.2163	3.986	6.72e-05	0.00350894
MLC1	14.73	1.7185	0.431372	3.98382	6.78e-05	0.00350894
FAM64A	279.673	0.875457	0.219713	3.98455	6.76e-05	0.00350894
LRRC6	181.817	-1.19348	0.299532	-3.98448	6.76e-05	0.00350894
TOMM40	2397.41	0.559397	0.140381	3.98484	6.75e-05	0.00350894
LRRC36	49.9303	-1.35403	0.340105	-3.9812	6.86e-05	0.00353776
FAHD2B	176.422	1.07884	0.271049	3.98023	6.88e-05	0.00354237
DTHD1	44.6945	-2.15092	0.540747	-3.97768	6.96e-05	0.00357051
TGM3	155.175	-1.78806	0.449887	-3.97447	7.05e-05	0.00360899
C2orf61	3.69143	2.07593	0.522699	3.97156	7.14e-05	0.0036432
SYT16	18.6223	1.60106	0.403255	3.97035	7.18e-05	0.00365159
DHCR7	1949.84	0.64828	0.163322	3.96933	7.21e-05	0.00365706
TSHR	31.0464	2.27949	0.574458	3.96807	7.25e-05	0.00366634
FBXL5	1521.77	-0.445685	0.112477	-3.96245	7.42e-05	0.00374341
TNFSF9	78.829	-1.62332	0.410201	-3.95739	7.58e-05	0.00380276
GABBR2	18.236	1.72263	0.435272	3.9576	7.57e-05	0.00380276
PLEKHG7	56.2631	-1.62503	0.410748	-3.95628	7.61e-05	0.00381007
ANKUB1	23.2755	-2.24894	0.568585	-3.95532	7.64e-05	0.00381489
OTOG	15.8489	2.13109	0.539199	3.95233	7.74e-05	0.00385243
TENM3	177.621	1.79442	0.454504	3.94809	7.88e-05	0.00390021
CCDC153	157.494	-1.23143	0.311897	-3.94819	7.87e-05	0.00390021
KLK6	459.495	2.31127	0.585636	3.9466	7.93e-05	0.00391405
DRAM1	873.663	-0.836121	0.211946	-3.94497	7.98e-05	0.00391968
WDR49	48.6244	-2.0485	0.519197	-3.94551	7.96e-05	0.00391968
MYH10	2512.86	0.717856	0.182006	3.94413	8.01e-05	0.00392008
RNF44	1593.91	0.500177	0.12683	3.94367	8.02e-05	0.00392008
RFX2	405.889	-1.04324	0.26475	-3.94047	8.13e-05	0.00396212
PMM1	1070.71	-0.922627	0.234341	-3.93712	8.25e-05	0.004003
C9orf142	1840.65	-0.83856	0.213043	-3.93611	8.28e-05	0.004003
CACNA2D3	101.367	1.76754	0.448989	3.93671	8.26e-05	0.004003
DUOX1	673.767	-1.62478	0.412992	-3.93418	8.35e-05	0.00402465
TFPI	390.799	1.41534	0.359912	3.93246	8.41e-05	0.00404285
PCIF1	1494.9	0.386685	0.0983671	3.93104	8.46e-05	0.00405618
ERBB2	5657.7	0.667562	0.169951	3.92797	8.57e-05	0.00408848
SMIM6	273.243	-1.82775	0.465327	-3.92789	8.57e-05	0.00408848
IQUB	55.516	-1.74393	0.444118	-3.92674	8.61e-05	0.00409735
ADRA1D	5.58457	1.73283	0.441436	3.92544	8.66e-05	0.00410887
NIPSNAP1	2343.79	0.574832	0.146466	3.92467	8.68e-05	0.00411138
CATSPERD	34.7717	-2.2484	0.573142	-3.92294	8.75e-05	0.00413046
PPP1R17	1.56672	2.69489	0.68763	3.9191	8.89e-05	0.00417291
IGFBP5	9592.49	1.43125	0.365244	3.91862	8.91e-05	0.00417291
KLKB1	35.5426	-1.91318	0.488154	-3.91921	8.88e-05	0.00417291
GZMA	276.952	-1.46721	0.37451	-3.91769	8.94e-05	0.00417848
PDIA3	19090.5	-0.561006	0.143314	-3.91451	9.06e-05	0.00422314
PAGE5	3.21527	2.77033	0.70783	3.91384	9.08e-05	0.00422419
HDAC4	589.498	0.801954	0.205157	3.90898	9.27e-05	0.00429736
SRSF4	2292.17	-0.320554	0.0820153	-3.90847	9.29e-05	0.00429736
KEAP1	2622.45	0.629922	0.161258	3.90629	9.37e-05	0.00432547
ACKR3	794.614	1.09874	0.28138	3.90482	9.43e-05	0.00434085
B4GAT1	555.749	0.5591	0.143213	3.90398	9.46e-05	0.00434518
TDRD3	521.412	-0.509751	0.130723	-3.89948	9.64e-05	0.00440463
MFSD3	966.026	0.685937	0.175887	3.89988	9.62e-05	0.00440463
NAP1L3	48.2949	1.2285	0.315343	3.89576	9.79e-05	0.00446163
KCNT1	27.7915	2.04045	0.524018	3.89385	9.87e-05	0.00447738
CRHR1	9.78978	2.36911	0.608464	3.89359	9.88e-05	0.00447738
AGPAT1	1490.18	0.444927	0.114286	3.89311	9.9e-05	0.00447738
SLCO4C1	20.4003	1.79643	0.461648	3.89134	9.97e-05	0.00448817
OR2W3	7.62501	2.28299	0.586637	3.89165	9.96e-05	0.00448817
SLCO3A1	549.489	1.20346	0.30964	3.88663	0.000101646	0.00456488
C5orf38	7.12351	-2.0266	0.52237	-3.87963	0.000104616	0.00467658
MAGEH1	212.437	1.07413	0.27687	3.87957	0.000104643	0.00467658
OTOP2	1.53077	2.46962	0.636859	3.87781	0.000105401	0.00469902
SNCA	55.7151	1.04585	0.269828	3.87597	0.000106201	0.00472326
C15orf65	95.1673	-0.991714	0.256172	-3.87128	0.000108265	0.00480339
CSF3	146.965	-2.35774	0.609206	-3.87018	0.000108756	0.00481359
FMO5	128.805	-1.24431	0.322064	-3.86355	0.000111752	0.00491188
NKX6-3	18.8784	-2.87733	0.744749	-3.86349	0.000111779	0.00491188
GAS2L2	141.481	-2.20473	0.570586	-3.86398	0.000111553	0.00491188
LRP2	151.406	2.27484	0.589143	3.86127	0.000112801	0.00494492
PCDHGA9	20.7817	1.31926	0.341758	3.86023	0.000113282	0.00495421
CRTAC1	64.7668	2.25538	0.584823	3.85651	0.000115016	0.00495917
PIFO	839.127	-1.64144	0.425411	-3.85848	0.000114094	0.00495917
NDUFA11	2390.87	-0.763342	0.197933	-3.85657	0.000114987	0.00495917
AKAP14	54.039	-2.54275	0.659291	-3.85679	0.000114885	0.00495917
KIF19	180.952	-1.98063	0.51345	-3.8575	0.000114552	0.00495917
C9orf135	18.8069	-2.60509	0.675099	-3.85882	0.000113934	0.00495917
ZKSCAN2	215.718	0.524012	0.135918	3.85536	0.00011556	0.00495935
F2RL2	103.762	1.53165	0.397277	3.85536	0.000115558	0.00495935
CTTNBP2	296.154	1.44698	0.375467	3.85381	0.000116295	0.00497927
TMEM151A	6.68932	1.88544	0.489398	3.85257	0.000116885	0.00498695
RANBP17	324.715	-1.00821	0.261717	-3.85229	0.000117017	0.00498695
CDK5R1	118.226	0.961523	0.249884	3.84788	0.000119143	0.00506577
SRD5A1	336.404	0.601743	0.156421	3.84694	0.000119601	0.0050735
HIF3A	220.794	2.00453	0.521461	3.84406	0.000121015	0.00512167
NTRK3	52.8554	1.56355	0.407173	3.84003	0.000123021	0.00519458
LRRC71	165.799	-2.10041	0.547518	-3.83623	0.000124935	0.00526334
MTIF3	679.502	-0.50507	0.131765	-3.8331	0.000126538	0.00531864
MYO1D	1687.97	0.621746	0.162274	3.83146	0.000127384	0.00534199
CFAP52	100.171	-1.82703	0.477036	-3.82996	0.000128164	0.00535028
HRCT1	28.5427	1.29737	0.338727	3.83014	0.000128072	0.00535028
ST6GALNAC5	87.2552	1.83244	0.478806	3.8271	0.000129663	0.00540059
C2orf54	319.019	1.50504	0.393605	3.82374	0.000131442	0.00546227
DUSP9	61.2403	1.89466	0.496201	3.81834	0.000134355	0.00557071
CELSR3	213.133	1.05701	0.277122	3.81426	0.000136592	0.00560294
TRO	335.501	1.52823	0.400515	3.81567	0.000135813	0.00560294
RTBDN	12	1.90468	0.49911	3.81616	0.000135544	0.00560294
TFF3	13729.3	-2.20696	0.579042	-3.8114	0.000138182	0.00560294
ALOX15	97.3936	-2.11209	0.553602	-3.81518	0.000136086	0.00560294
SLC35A1	296.827	-0.578726	0.151786	-3.81278	0.00013741	0.00560294
INHBC	3.41598	1.32448	0.347264	3.81405	0.000136708	0.00560294
GPR19	21.5546	1.3221	0.34682	3.81205	0.000137821	0.00560294
PCDHGA1	21.9224	1.22862	0.322309	3.81191	0.000137896	0.00560294
STMND1	81.4993	-2.03534	0.533883	-3.81233	0.000137665	0.00560294
RIBC1	272.565	-1.24973	0.327969	-3.81051	0.000138679	0.0056107
RNASET2	4847.5	-0.95043	0.249493	-3.80945	0.000139279	0.00562257
INSC	24.3948	1.89259	0.497141	3.80694	0.000140696	0.00566733
CLDN2	105.816	-2.38415	0.626519	-3.80539	0.000141583	0.00569058
IL11RA	183.324	0.816743	0.214735	3.80349	0.000142669	0.00572173
PVRL2	5217.2	0.570332	0.15	3.80221	0.000143413	0.00573368
TMTC1	625.198	1.50982	0.397124	3.8019	0.000143592	0.00573368
OSTF1	901.383	-0.549656	0.144616	-3.80078	0.000144239	0.00574702
B3GALT1	43.8721	1.67937	0.442051	3.79905	0.000145254	0.00576248
KY	11.4666	1.52247	0.400701	3.7995	0.000144986	0.00576248
ZNF622	715.524	0.491532	0.129517	3.79513	0.000147568	0.00584166
KRTAP5-7	1.3182	1.86777	0.492475	3.79263	0.000149062	0.00588812
PDZD4	69.2187	1.44736	0.382023	3.78867	0.000151456	0.00593202
TEKT3	38.001	-1.58617	0.418622	-3.78901	0.000151247	0.00593202
RPL39L	383.162	1.11947	0.295475	3.7887	0.000151438	0.00593202
ITPRIPL2	783.622	0.875198	0.231005	3.78865	0.000151466	0.00593202
IP6K3	19.4244	1.57701	0.416397	3.78728	0.000152303	0.0059395
PGLYRP4	5.68919	2.19655	0.579929	3.78761	0.000152101	0.0059395
BARX2	60.4657	1.81165	0.478491	3.78618	0.00015298	0.00595325
MEIS2	411.803	-1.29899	0.343173	-3.78524	0.000153562	0.00595983
SPTBN4	74.4899	1.42337	0.376069	3.78486	0.000153798	0.00595983
SLC46A2	20.0825	-2.04202	0.539661	-3.7839	0.000154388	0.00597011
CPSF4	746.634	0.422933	0.111808	3.78267	0.000155158	0.00598727
CHST4	62.6429	-1.80279	0.477001	-3.77943	0.000157189	0.00605295
FAM134B	250.764	0.983958	0.260383	3.77889	0.000157532	0.00605344
GPR12	2.43984	3.55395	0.941325	3.77548	0.0001597	0.00608584
GPC3	204.472	1.65203	0.437533	3.77578	0.00015951	0.00608584
P2RY14	42.7114	-1.32793	0.351596	-3.77686	0.000158818	0.00608584
C2orf88	2152.98	-1.29791	0.343702	-3.77626	0.000159201	0.00608584
KNOP1	513.948	0.526184	0.139422	3.77404	0.000160622	0.00610063
TSPYL5	237.197	1.57402	0.417086	3.77384	0.000160753	0.00610063
HIST1H2BH	151.807	-1.57035	0.41625	-3.7726	0.000161556	0.00611846
MS4A8	598.769	-2.69329	0.714665	-3.7686	0.000164169	0.00620463
KHK	85.4825	1.0944	0.290461	3.76779	0.000164697	0.00621148
ARL4C	1772.32	0.981799	0.260611	3.76729	0.000165026	0.00621148
CST5	8.87326	2.88796	0.766751	3.76649	0.000165558	0.00621874
RP11-766F14.2	71.8381	-1.7746	0.471494	-3.76378	0.000167363	0.00627373
CXorf57	13.1449	1.92318	0.511347	3.76101	0.000169228	0.00629326
TRH	46.1632	-2.69226	0.715611	-3.76218	0.000168439	0.00629326
MYOZ1	31.783	1.70782	0.454091	3.76097	0.000169255	0.00629326
DCTN1	3452.4	0.42174	0.112133	3.76109	0.000169177	0.00629326
MTTP	7.22403	1.30767	0.347927	3.75845	0.000170971	0.00634422
CABLES2	455.345	0.66143	0.17604	3.75727	0.000171778	0.00636133
SESN1	424.49	-0.567793	0.15114	-3.75672	0.000172152	0.00636235
PRSS23	2094.53	0.977774	0.260362	3.75545	0.000173031	0.00636922
RCE1	502.076	0.414236	0.110298	3.75561	0.000172919	0.00636922
QSOX2	678.932	0.543423	0.144742	3.75443	0.000173738	0.00638244
PLAC8	118.776	-1.48522	0.395699	-3.7534	0.000174451	0.00638361
RSPH1	904.395	-1.54642	0.412006	-3.75338	0.000174465	0.00638361
TEKT1	354.772	-2.39303	0.637857	-3.75167	0.00017566	0.00641455
IDH3B	2161.93	0.519321	0.138614	3.74652	0.000179302	0.00652497
TMEM190	99.1221	-2.29224	0.611852	-3.7464	0.000179394	0.00652497
PPM1M	629.521	-0.668197	0.178392	-3.74567	0.000179915	0.00653098
TMEM41A	861.957	0.643179	0.171763	3.74458	0.000180696	0.0065464
RASL10B	121.799	1.30259	0.347939	3.74373	0.00018131	0.0065557
EPHB6	333.37	1.39797	0.373707	3.74082	0.000183422	0.00661905
SLAIN2	1020.76	-0.389076	0.104142	-3.736	0.00018697	0.00673386
IL32	3230.63	-1.21754	0.326236	-3.73209	0.000189901	0.00678954
STMN4	3.13291	2.22263	0.59556	3.732	0.000189965	0.00678954
TMEM101	3276	-1.53709	0.41188	-3.73189	0.00019005	0.00678954
RBP2	6.10532	2.35379	0.630751	3.73172	0.000190175	0.00678954
ATL1	82.4455	0.798798	0.21407	3.73147	0.000190364	0.00678954
ZNF420	181.861	0.527745	0.141477	3.73026	0.000191283	0.0068091
WDYHV1	256.069	0.506192	0.135764	3.72846	0.000192656	0.00684468
NAA60	1213.38	-0.507967	0.136348	-3.72553	0.000194906	0.00691127
LOXL3	163.828	0.672545	0.180656	3.72279	0.000197033	0.00695654
NADK2	520.079	0.526058	0.141321	3.72242	0.000197319	0.00695654
STAC3	131.968	-0.896973	0.240943	-3.72276	0.000197054	0.00695654
PLAGL2	1085.66	0.664847	0.178715	3.72014	0.00019911	0.00700623
HLA-DMA	2899.93	-1.02726	0.276211	-3.71911	0.000199925	0.00702145
CD38	229.961	-1.56752	0.421676	-3.71736	0.000201313	0.00704326
ASB1	537.955	0.455619	0.122557	3.7176	0.000201122	0.00704326
CNTD1	43.452	-0.923043	0.248342	-3.71682	0.000201746	0.00704502
RPS27L	1228.24	-0.653896	0.175976	-3.71582	0.000202543	0.00705943
CFAP57	205.117	-1.55362	0.418253	-3.71455	0.000203565	0.00708161
MED22	815.014	0.522352	0.140654	3.71373	0.000204231	0.00709132
SLC4A2	2207.54	0.616191	0.16598	3.71244	0.000205272	0.00711401
ANKRD27	884.023	0.641739	0.17296	3.71033	0.00020699	0.00716005
B9D2	353.389	-0.668361	0.180234	-3.70829	0.000208663	0.00718402
BATF	198.082	-1.2858	0.346759	-3.70806	0.000208856	0.00718402
GPN1	842.72	0.39197	0.105693	3.70858	0.000208424	0.00718402
POMK	71.8018	1.08451	0.292764	3.70439	0.000211903	0.00727521
DSG3	25.145	2.60856	0.704397	3.70326	0.000212848	0.00729401
TMSB15B	4.32973	1.03685	0.280054	3.70231	0.000213642	0.00730761
ARFGAP3	2061.63	-0.751683	0.20323	-3.69868	0.000216724	0.00739923
C9orf171	208.017	-2.15716	0.583648	-3.696	0.000219019	0.00746371
TFB1M	243.808	-0.443685	0.120167	-3.69223	0.000222299	0.00756144
TRIM46	153.945	1.10213	0.298568	3.69137	0.000223049	0.00757293
CLSTN2	264.945	1.30939	0.354821	3.69028	0.000224006	0.0075914
CASR	9.47917	2.37466	0.643654	3.68934	0.000224839	0.00760561
RNF10	4980.91	-0.278628	0.0756163	-3.68477	0.000228912	0.00770675
SLC52A1	72.3023	-1.31035	0.355547	-3.68545	0.000228295	0.00770675
MAP3K19	84.9415	-2.03964	0.553597	-3.68434	0.0002293	0.00770675
SPDYE3	131.662	0.453095	0.122987	3.68411	0.000229507	0.00770675
GRIK3	95.1647	1.55775	0.422895	3.68355	0.00023001	0.00770955
RIMKLB	1093.2	-0.924812	0.251149	-3.68232	0.00023112	0.00773263
CIDEC	4.45944	1.70133	0.462117	3.68161	0.00023177	0.00774028
RNF144A	548.447	0.650282	0.176728	3.67956	0.000233635	0.0077884
DNAJC3	1911.52	-0.49165	0.133651	-3.67862	0.000234501	0.00779625
CFAP99	31.966	-1.84142	0.500605	-3.67838	0.000234719	0.00779625
PLCL1	38.8411	1.18232	0.321536	3.67709	0.000235906	0.00781235
RAB20	779.333	-0.622375	0.169265	-3.67693	0.000236055	0.00781235
CDC16	1927.52	-0.428573	0.116611	-3.67523	0.000237633	0.00785043
VSTM2B	3.34995	3.62752	0.9878	3.67232	0.000240355	0.00792612
CEP68	628.513	0.458327	0.124822	3.67183	0.000240816	0.00792708
DPYSL5	28.8569	2.68492	0.732059	3.66763	0.000244808	0.00804407
RNF223	121.874	-1.26735	0.345864	-3.66431	0.000248002	0.00813446
LRRC43	107.206	-1.28214	0.350566	-3.65735	0.000254836	0.00834374
PTGIS	174.23	1.57487	0.430739	3.65619	0.000255988	0.00836652
IMPG2	21.5737	1.22742	0.33583	3.6549	0.000257282	0.008379
AGAP6	251.054	-0.839661	0.229719	-3.65516	0.000257018	0.008379
SRI	1622.13	0.446108	0.122101	3.65359	0.0002586	0.00840701
NTF3	28.7578	1.50637	0.412487	3.65193	0.000260276	0.00844656
FBXO6	651.621	-0.753226	0.206294	-3.65123	0.00026099	0.00845477
ERCC5	599.731	-0.662074	0.1815	-3.64779	0.000264503	0.00855351
RPS16	29781.6	0.66396	0.182089	3.64634	0.000266002	0.00858685
ATP1B2	129.416	1.28346	0.352148	3.64466	0.000267745	0.00862797
CDHR4	359.696	-2.20083	0.604075	-3.6433	0.000269164	0.0086585
FHAD1	208.146	-1.34582	0.369461	-3.64266	0.000269836	0.00866337
AQP5	4753.77	-1.44832	0.397693	-3.64181	0.00027073	0.00866337
ST8SIA3	1.09993	3.10731	0.853137	3.64221	0.000270305	0.00866337
PES1	2711.83	0.507498	0.139436	3.63964	0.000273023	0.00872155
HSD17B3	54.1202	-1.55829	0.428364	-3.63777	0.000275005	0.00875911
EFCAB6	94.5361	-1.03664	0.284977	-3.63764	0.000275153	0.00875911
CCDC176	242.349	-0.952755	0.261992	-3.63659	0.000276275	0.00876814
LRRN2	1142.52	1.58493	0.435843	3.63648	0.000276391	0.00876814
LUC7L	1744.53	-0.680871	0.187318	-3.63484	0.000278153	0.00879365
ACTRT3	67.3192	0.90632	0.249338	3.6349	0.000278083	0.00879365
CPLX2	309.098	2.31776	0.63774	3.63434	0.000278697	0.00879572
PPIB	8935.94	-0.602168	0.165761	-3.63275	0.000280419	0.00883488
GPR143	238.603	1.03625	0.285628	3.62799	0.000285637	0.00898386
RAB38	168.871	0.848285	0.233849	3.62749	0.000286193	0.00898597
DYX1C1	61.5974	-0.976082	0.269328	-3.62414	0.000289926	0.00908764
SENP2	697.879	0.544624	0.150357	3.6222	0.000292104	0.00914033
AP3M2	554.9	0.454036	0.125423	3.62004	0.000294562	0.00916854
LMTK3	302.293	-0.878517	0.242708	-3.61965	0.000295003	0.00916854
TP53RK	552.627	0.453632	0.125283	3.62087	0.000293617	0.00916854
KIAA1456	179.436	-1.45259	0.401275	-3.61994	0.000294673	0.00916854
RASAL3	292.092	-1.11092	0.307015	-3.61846	0.000296365	0.00919534
FRYL	1112.98	-0.55753	0.154167	-3.6164	0.000298731	0.00922547
STX1A	238.569	0.627656	0.173626	3.615	0.00030035	0.00922547
GGH	794.994	0.793108	0.219377	3.61528	0.000300027	0.00922547
FAM216B	244.408	-2.51312	0.695	-3.616	0.00029919	0.00922547
PCDHGB1	37.4189	1.77088	0.489727	3.61606	0.000299125	0.00922547
BOP1	2890.87	0.612758	0.169477	3.61558	0.000299678	0.00922547
EIF3G	5110	0.553304	0.153114	3.61368	0.000301879	0.00922615
CFAP221	225.925	-1.43198	0.396224	-3.61406	0.000301441	0.00922615
FBXO17	253.961	1.50269	0.415818	3.61381	0.000301728	0.00922615
KMO	84.2737	-1.40438	0.388984	-3.61038	0.000305743	0.00932872
GALNT13	23.4785	1.90895	0.529031	3.60839	0.000308109	0.00938531
NR1H2	2731.48	-0.429302	0.119059	-3.6058	0.000311197	0.00944853
ZCCHC3	932.715	0.513617	0.142443	3.60578	0.000311213	0.00944853
CFAP43	330.624	-1.5209	0.421856	-3.60526	0.000311839	0.00945192
ADO	552.32	0.365581	0.101441	3.60387	0.000313516	0.00948707
CFAP45	531.219	-1.54556	0.42903	-3.60246	0.000315224	0.00952307
DHRS7B	1145.4	-0.597528	0.165987	-3.59985	0.000318395	0.00960309
SEPSECS	289.788	-0.421849	0.117259	-3.59759	0.000321181	0.00965076
ABHD2	1896.02	0.903696	0.251194	3.5976	0.000321169	0.00965076
MRPS16	2052.57	0.398733	0.110843	3.59729	0.000321552	0.00965076
MEN1	1575.84	0.313264	0.087111	3.59615	0.000322963	0.00966179
C4orf33	221.896	-0.623557	0.173396	-3.59614	0.000322971	0.00966179
DNAI1	235.019	-2.03819	0.566902	-3.59531	0.000324007	0.00966278
MACC1	430.463	1.23528	0.343586	3.59527	0.000324056	0.00966278
ANKRD42	362.499	-0.599152	0.166699	-3.59421	0.000325378	0.00968646
TRPM5	30.4748	1.95724	0.54467	3.59345	0.000326331	0.00969909
SYT1	109.975	1.56558	0.43582	3.59226	0.000327824	0.00971182
ENOX1	36.8677	1.12102	0.312103	3.59185	0.000328345	0.00971182
SYT11	612.024	0.950571	0.264594	3.59257	0.000327432	0.00971182
TRIP10	1733.08	-0.579474	0.161513	-3.58779	0.00033349	0.00983253
ENSG00000234409	63.144	-1.61151	0.449167	-3.58779	0.000333497	0.00983253
SLC15A1	247.279	-1.3886	0.387343	-3.58493	0.000337164	0.00990885
TMEM8B	613.393	0.598623	0.166983	3.58494	0.000337159	0.00990885
NME8	21.4349	-1.63238	0.455758	-3.58169	0.000341377	0.0100044
EPHB1	51.3316	1.31748	0.367848	3.58159	0.000341504	0.0100044
DPF1	45.8902	1.03387	0.288995	3.57748	0.000346919	0.01012
MDM1	257.724	-0.58858	0.164498	-3.57804	0.000346185	0.01012
GNL3L	260.253	0.682765	0.190858	3.57734	0.000347103	0.01012
IMMT	1843.15	0.397135	0.111031	3.57678	0.000347852	0.0101257
CHIT1	181.682	-1.95673	0.547396	-3.57461	0.000350746	0.0101938
C10orf105	1.96433	1.57094	0.439591	3.57364	0.000352047	0.0102155
GDAP1L1	6.75257	1.66828	0.46696	3.57264	0.000353402	0.0102225
TMPRSS6	32.0534	1.79272	0.501756	3.57289	0.000353069	0.0102225
USP5	2724.54	0.428832	0.120085	3.57107	0.000355522	0.0102473
CASK	891.5	0.475599	0.133192	3.57077	0.000355935	0.0102473
PNMA3	194.168	1.94703	0.545197	3.57125	0.000355284	0.0102473
C1orf61	9.17342	1.60389	0.449456	3.56851	0.000359015	0.0103199
CMSS1	530.094	0.536903	0.150512	3.56718	0.000360841	0.0103561
TP73	311.135	-1.12601	0.315977	-3.56357	0.000365849	0.0104626
RIBC2	184.533	-1.20222	0.337485	-3.56228	0.000367647	0.0104626
ACAA2	791.063	0.913651	0.256476	3.56232	0.000367586	0.0104626
MRPL41	1940.19	-0.780396	0.219036	-3.56287	0.000366817	0.0104626
CR1L	24.1449	-1.5917	0.446842	-3.56212	0.000367878	0.0104626
WFDC6	12.9287	-1.92939	0.541652	-3.56205	0.000367969	0.0104626
CDK6	442.211	0.96902	0.272151	3.56059	0.000370019	0.0104723
BAALC	56.6738	1.28127	0.35982	3.56085	0.000369658	0.0104723
FAM110B	160.521	1.24629	0.350023	3.56061	0.000369993	0.0104723
HOXD4	13.0682	1.54169	0.433391	3.55726	0.000374743	0.0105734
SULT1C4	139.11	1.24406	0.349712	3.55739	0.000374556	0.0105734
GCDH	787.567	0.43173	0.121409	3.556	0.000376548	0.010608
CPS1	48.6915	1.55368	0.437192	3.55377	0.000379756	0.0106657
TWF1	1239.24	-0.684046	0.192483	-3.55379	0.000379718	0.0106657
PRSS35	11.9194	1.7368	0.48908	3.55116	0.000383541	0.0107392
MAGIX	432.066	-0.924867	0.260441	-3.55116	0.000383544	0.0107392
SLC30A6	703.168	0.454623	0.128131	3.54812	0.000387987	0.0108439
SLC29A2	865.447	0.739282	0.208377	3.5478	0.000388463	0.0108439
SLC16A2	239.649	0.938013	0.26451	3.54622	0.000390793	0.0108924
ZMYND10	894.905	-1.59809	0.450959	-3.54376	0.00039446	0.0109779
CBY1	1179.73	-0.661883	0.186847	-3.54239	0.000396522	0.0110186
PLK1	1147.74	0.775134	0.218867	3.54157	0.000397749	0.011036
PTPRD	198.524	1.69065	0.477892	3.53773	0.000403586	0.0111811
AP3B2	67.2542	1.6279	0.460261	3.53691	0.000404833	0.0111988
VPS11	1267.53	-0.374558	0.105965	-3.53472	0.000408204	0.0112581
TECPR2	871.444	0.562573	0.159154	3.53477	0.000408137	0.0112581
SLC20A2	1501.16	0.687881	0.194664	3.53367	0.000409826	0.0112859
LEFTY1	1165.27	-2.07099	0.586142	-3.53325	0.000410487	0.0112872
FER	253.316	0.523833	0.148487	3.52779	0.00041904	0.0115051
RBX1	1838.56	-0.443477	0.125809	-3.52501	0.000423461	0.0115947
ATG13	2142.23	0.348025	0.0987318	3.52495	0.000423565	0.0115947
SPAG8	159.35	-1.35744	0.385162	-3.52433	0.00042456	0.0116046
TMEM108	99.6939	1.59885	0.453996	3.52172	0.000428749	0.0117017
C1QTNF7	51.4119	-1.14594	0.325458	-3.521	0.000429915	0.0117161
TNFSF14	153.523	-1.56019	0.443458	-3.51823	0.000434432	0.0118042
USP41	2.81562	1.58159	0.449534	3.51829	0.000434338	0.0118042
PCDHA3	17.9982	1.61756	0.459867	3.51745	0.000435707	0.0118214
SAMD4B	3025.74	0.353436	0.100509	3.51647	0.000437323	0.0118477
KCNK6	1296.7	-1.10728	0.314927	-3.516	0.000438101	0.0118513
C14orf142	369.416	-0.56859	0.161788	-3.51441	0.000440729	0.0118877
C11orf44	0.746702	2.26362	0.644098	3.5144	0.000440741	0.0118877
HARBI1	97.8242	0.461046	0.131228	3.51332	0.000442548	0.011919
NRTN	266.502	-1.30926	0.372952	-3.51053	0.000447221	0.0120096
CRELD2	2111.98	-0.66935	0.190659	-3.51072	0.000446889	0.0120096
NDUFC1	1297.65	-0.502162	0.143202	-3.50666	0.000453762	0.0121674
PJA1	650.31	0.627123	0.178865	3.50612	0.000454694	0.0121747
ASRGL1	5489.39	-1.0339	0.294929	-3.5056	0.000455585	0.0121808
ISM2	26.5954	1.49777	0.427578	3.50291	0.000460201	0.0122329
GPLD1	22.1843	0.88097	0.251489	3.50301	0.000460028	0.0122329
PFKM	852.115	0.793939	0.226637	3.50312	0.000459839	0.0122329
SCGB1D1	32.1749	-2.51835	0.718764	-3.50373	0.00045879	0.0122329
FBXO21	1522.46	0.506497	0.144689	3.50059	0.000464231	0.0123223
CCIN	7.03939	1.41256	0.403718	3.49887	0.000467238	0.0123842
CSTF1	903.308	0.370984	0.106147	3.495	0.000474056	0.0125468
HUNK	370.906	1.24373	0.356244	3.49123	0.000480797	0.0127069
NOTCH1	2060.95	0.738011	0.211454	3.49018	0.000482695	0.0127204
CPT1B	79.4957	-0.90817	0.260184	-3.49049	0.000482132	0.0127204
VNN2	52.2148	-1.32134	0.378752	-3.48867	0.000485426	0.012757
TP53TG5	12.4868	0.762035	0.218433	3.48865	0.000485473	0.012757
PIH1D3	26.2488	-2.36796	0.6792	-3.4864	0.000489566	0.0127732
CCL17	17.6709	-1.42149	0.407678	-3.48681	0.00048882	0.0127732
TBX4	5.33008	1.56714	0.449474	3.48661	0.000489177	0.0127732
KLK7	234.543	2.12633	0.609874	3.48651	0.00048936	0.0127732
SCRT1	3.11056	1.48251	0.425192	3.48668	0.000489057	0.0127732
CEP162	309.67	-0.617385	0.177126	-3.48557	0.000491098	0.012795
PGA5	4.00944	2.47813	0.711052	3.48517	0.000491833	0.012796
ADAMTS8	411.98	-1.75665	0.504491	-3.48202	0.000497639	0.0129105
C1orf189	36.3596	-2.03904	0.585576	-3.4821	0.000497493	0.0129105
GZMH	86.6999	-1.43669	0.412766	-3.48065	0.000500201	0.012956
SH3BGRL3	6599.21	-0.583806	0.167745	-3.48033	0.000500803	0.012956
MTRF1	190.969	-0.504372	0.144939	-3.47989	0.000501623	0.0129589
ABCF2	1640.67	0.362587	0.104266	3.47753	0.00050605	0.0130549
PSMD1	2240.69	0.368126	0.105946	3.47466	0.000511511	0.0131773
PNO1	560.114	0.453067	0.130468	3.47264	0.000515374	0.0132582
SEC61B	3011.85	-0.522814	0.150614	-3.47122	0.000518106	0.0133099
LCAT	279.966	-0.928246	0.267473	-3.47043	0.000519616	0.01333
GZMB	307.394	-1.44396	0.416202	-3.46938	0.000521664	0.0133574
GTPBP3	576.284	0.489811	0.141191	3.46913	0.000522138	0.0133574
EPHA6	16.915	1.79121	0.516596	3.46734	0.000525638	0.0133611
SLC28A2	31.9214	-1.67137	0.482	-3.46757	0.000525181	0.0133611
SRP19	507.148	-0.490161	0.141321	-3.46843	0.000523512	0.0133611
NPHS1	6.82726	1.68666	0.486341	3.46805	0.000524246	0.0133611
CENPV	230.77	1.00265	0.289181	3.4672	0.000525917	0.0133611
ADCY4	312.387	-1.03432	0.298356	-3.46672	0.000526841	0.013366
TPT1	76457.9	-0.561301	0.16206	-3.46353	0.000533129	0.0134883
CNTN2	12.1596	1.38619	0.400216	3.46361	0.000532981	0.0134883
NOTCH2	2197.42	0.592268	0.171042	3.46271	0.000534756	0.0135109
ADCK2	785.133	0.497622	0.143751	3.46171	0.00053676	0.0135429
EMC7	1304.54	-0.41686	0.120483	-3.45992	0.000540341	0.0136145
ZDHHC14	336.26	0.766027	0.22143	3.45946	0.00054126	0.013619
TM9SF4	2813.49	0.434006	0.125538	3.45717	0.000545884	0.0136978
COL27A1	1633.96	-1.20826	0.34949	-3.4572	0.00054581	0.0136978
CFP	86.0764	-1.08376	0.313561	-3.45631	0.000547631	0.0137042
FUCA1	1696.9	-0.582568	0.16854	-3.45656	0.000547122	0.0137042
IL1RAPL1	3.06313	1.9496	0.564343	3.45463	0.000551044	0.0137709
CDON	174.538	0.819794	0.237345	3.45402	0.000552296	0.0137834
LRRC18	33.0934	-2.25675	0.653666	-3.45245	0.000555525	0.0138451
FASLG	38.3482	-1.37403	0.398381	-3.44903	0.000562614	0.0139274
ENKUR	244.89	-1.75768	0.509473	-3.45	0.000560596	0.0139274
NPTX1	25.0868	1.39898	0.405615	3.44904	0.000562578	0.0139274
ADH6	59.3456	-1.6321	0.473118	-3.44967	0.000561267	0.0139274
FAM200B	516.496	-0.448046	0.129887	-3.4495	0.000561628	0.0139274
APOA1	197.368	2.04714	0.593778	3.44765	0.00056548	0.0139794
SIX5	371.248	0.566056	0.164269	3.4459	0.000569161	0.0140516
GGT7	602.476	0.695347	0.201824	3.44531	0.000570407	0.0140634
CTNNB1	7065.77	0.534733	0.155326	3.44265	0.000576045	0.0141834
SOST	1.99529	1.98104	0.575738	3.44088	0.000579834	0.0142575
KIF3C	384.008	0.805338	0.234116	3.43991	0.0005819	0.0142892
ATG9A	2572.52	0.38316	0.111455	3.4378	0.00058645	0.0143817
CDYL2	282.096	-0.703082	0.204625	-3.43595	0.00059049	0.0144615
GATA6	108.34	1.22336	0.356209	3.4344	0.000593868	0.0145248
KRT32	2.46272	2.04815	0.596778	3.43201	0.000599131	0.0145888
ROPN1L	337.301	-1.88501	0.549194	-3.43232	0.000598449	0.0145888
SMIM14	2084.52	-0.642433	0.187202	-3.43177	0.000599658	0.0145888
TMEM50A	2952.1	-0.341377	0.0994474	-3.43274	0.000597508	0.0145888
CORO2B	74.6339	1.03465	0.301537	3.43124	0.000600831	0.014598
DNAJC25	239.391	-0.507947	0.148107	-3.4296	0.00060447	0.0146289
SAT1	19400.4	-0.807823	0.235541	-3.42965	0.000604357	0.0146289
CNKSR1	1083.91	-0.516937	0.150729	-3.42959	0.000604495	0.0146289
CNDP2	7024.9	-0.521275	0.152019	-3.42901	0.000605783	0.0146408
IQCH	75.2561	-0.842654	0.245782	-3.42847	0.000607004	0.014651
LTBP1	2556.13	0.864018	0.252061	3.42782	0.000608454	0.0146668
REEP2	198.531	1.14772	0.334938	3.42665	0.000611069	0.0147105
ANKDD1B	37.2954	-1.39107	0.406103	-3.42541	0.000613869	0.0147586
SHISA9	85.5305	1.7834	0.520827	3.42418	0.000616668	0.0148065
DTNA	122.516	1.38814	0.405461	3.42362	0.000617933	0.0148175
ANKRD66	71.223	-2.47332	0.72302	-3.42083	0.000624313	0.0149509
RAX	1.0242	2.39869	0.701878	3.41754	0.000631902	0.0150933
EPHX4	41.6189	1.1503	0.336564	3.41776	0.000631378	0.0150933
AIF1L	1436.99	0.838469	0.245387	3.41692	0.000633331	0.0151078
C16orf71	124.827	-1.10153	0.322657	-3.41393	0.000640335	0.0152551
KLRD1	79.7492	-1.42192	0.416821	-3.41134	0.000646447	0.0153609
RNF121	610.772	0.472019	0.138364	3.41143	0.000646222	0.0153609
TMEM260	778.662	-0.525246	0.153989	-3.41092	0.000647435	0.0153645
ZRANB3	151.416	0.468634	0.13755	3.40699	0.000656825	0.0155672
ERCC2	1064.45	0.515725	0.151449	3.40527	0.000660981	0.0156053
SPOCD1	62.8989	1.19261	0.350199	3.40553	0.000660358	0.0156053
CYC1	4216.77	0.587996	0.172663	3.40545	0.000660558	0.0156053
NPNT	537.885	1.22365	0.359394	3.40475	0.000662235	0.0156148
PCDHGA4	12.4236	1.21763	0.358091	3.40035	0.000673007	0.0158485
DROSHA	1435.46	0.369566	0.108708	3.39962	0.000674786	0.01587
HIATL1	1753.98	-0.521004	0.153318	-3.39819	0.000678331	0.015933
NXPH2	1.03811	3.30815	0.97375	3.39733	0.000680465	0.0159627
TUBA3D	126.758	-2.01676	0.593919	-3.39569	0.000684567	0.0160384
MYOD1	2.17839	2.40368	0.707954	3.39525	0.000685654	0.0160434
BNIPL	105.177	1.32416	0.390058	3.39478	0.000686828	0.0160504
EPPK1	713.082	1.15698	0.340923	3.39367	0.000689632	0.0160955
FAM43A	263.63	0.854455	0.251845	3.39278	0.000691872	0.0161273
CADM2	14.5197	2.03757	0.6008	3.39142	0.000695305	0.0161458
CD247	169.346	-1.13162	0.333613	-3.39201	0.000693813	0.0161458
SUCNR1	19.1906	1.23711	0.364772	3.39146	0.000695212	0.0161458
TET1	113.879	0.775406	0.228779	3.38933	0.000700648	0.0162494
GABRP	1553.31	-1.65891	0.489642	-3.388	0.000704047	0.0163076
HNMT	562.268	-0.787904	0.232764	-3.38499	0.000711808	0.0164666
MBNL3	441.909	0.821074	0.242708	3.38297	0.000717059	0.0165228
PSMD8	3748.06	0.402647	0.119021	3.38299	0.000717003	0.0165228
CFD	317.511	-1.27251	0.376185	-3.38267	0.000717837	0.0165228
FANK1	301.865	-1.07479	0.317729	-3.38273	0.000717681	0.0165228
CCDC152	22.4199	1.04891	0.31022	3.38117	0.000721789	0.016593
GIMAP2	143.85	-0.877245	0.259524	-3.38021	0.000724311	0.0166094
ST8SIA2	113.136	1.64325	0.486125	3.38031	0.000724051	0.0166094
TP53AIP1	44.9802	-1.41574	0.419064	-3.37833	0.000729266	0.0167022
UBE2D2	3743.92	-0.558776	0.165506	-3.37616	0.000735039	0.0167925
FCRL6	47.8346	-1.54414	0.457325	-3.37645	0.000734273	0.0167925
DGCR14	782.422	-0.421464	0.124972	-3.37246	0.000744989	0.0169881
C9orf117	345.344	-1.2035	0.356878	-3.37229	0.000745447	0.0169881
PLLP	1708.94	-0.808513	0.239827	-3.37123	0.000748329	0.0170326
ASB6	980.689	0.493477	0.146452	3.36954	0.000752942	0.0171155
GAPT	24.352	-1.23531	0.36668	-3.36891	0.000754661	0.0171155
VSTM5	11.0215	1.36368	0.404788	3.36887	0.000754766	0.0171155
DNAJC10	6363.48	-0.773014	0.229531	-3.3678	0.000757714	0.01714
KDM4D	50.7974	0.590693	0.175391	3.36787	0.000757499	0.01714
MUC3A	38.5307	1.48051	0.439665	3.36736	0.00075892	0.0171462
AKAP17A	689.044	-0.395082	0.117349	-3.36673	0.000760663	0.0171644
CYTH2	2880.63	-0.505113	0.150143	-3.36422	0.000767592	0.0171731
PPIF	2070.97	0.562142	0.166998	3.36616	0.000762236	0.0171731
TTL	781.753	0.456795	0.13578	3.36423	0.000767575	0.0171731
RGS10	1750.73	-0.727277	0.21617	-3.36438	0.000767154	0.0171731
AMICA1	193.01	-1.19669	0.355566	-3.36558	0.000763837	0.0171731
RALYL	3.76102	1.92677	0.57266	3.3646	0.00076654	0.0171731
SPATA12	24.9332	0.802192	0.238401	3.36489	0.000765749	0.0171731
DPH2	716.95	0.405313	0.120515	3.36317	0.000770539	0.0172181
SFRP4	2300.78	-1.84162	0.547746	-3.36218	0.000773297	0.0172379
C11orf16	80.763	-1.68596	0.501449	-3.36218	0.000773303	0.0172379
CYSTM1	2605.79	-0.576315	0.171441	-3.36159	0.000774951	0.0172537
IPO9	2330.71	0.399649	0.118912	3.36089	0.000776925	0.0172767
MMAB	735.092	0.511915	0.152396	3.35912	0.000781907	0.0173665
SORBS1	379.809	0.90975	0.270888	3.3584	0.000783958	0.0173812
NOMO1	1063.6	0.454201	0.135291	3.35722	0.000787304	0.0173812
ICA1L	219.113	-0.814304	0.242506	-3.35788	0.000785432	0.0173812
ARL10	171.409	0.85012	0.253194	3.35758	0.000786289	0.0173812
LST1	267.04	-1.07217	0.319338	-3.3575	0.00078652	0.0173812
GLYATL3	15.6116	-2.6129	0.778616	-3.35583	0.000791267	0.0174478
FAM214A	707.17	-0.556875	0.165998	-3.3547	0.000794513	0.0174983
WDR78	278.658	-1.06008	0.316044	-3.35421	0.000795914	0.0175082
CCDC86	581.362	0.467918	0.139645	3.35076	0.000805893	0.0177065
CSGALNACT2	354.677	0.598155	0.178538	3.3503	0.000807245	0.017715
FOXJ1	3770.22	-1.19848	0.357825	-3.34936	0.000809998	0.0177518
ACTA1	16.8442	0.926325	0.27662	3.34873	0.00081182	0.0177518
CD8A	368.069	-1.32637	0.396076	-3.34879	0.00081165	0.0177518
YEATS2	1331.86	0.481853	0.14392	3.34807	0.000813775	0.0177734
PDE3B	71.9338	1.17591	0.351277	3.34752	0.000815379	0.017775
GTF3C6	1640.71	-0.484146	0.144645	-3.34713	0.000816521	0.017775
ZSCAN2	182.657	0.413825	0.123638	3.34705	0.000816751	0.017775
NEIL2	628.678	0.54966	0.16424	3.3467	0.000817807	0.0177769
ZNF688	467.018	-0.626811	0.187314	-3.34631	0.000818938	0.0177804
COMP	424.712	1.85183	0.553764	3.34409	0.000825544	0.0179027
ANGEL1	599.086	0.410899	0.122901	3.34333	0.000827795	0.0179213
ALDH2	3271.79	-0.713349	0.213391	-3.34291	0.000829044	0.0179213
TKTL2	0.599485	1.68438	0.50388	3.34282	0.00082933	0.0179213
POLR3D	629.604	0.419314	0.125477	3.34177	0.000832464	0.0179468
GPR97	62.1935	-1.30021	0.389064	-3.3419	0.000832083	0.0179468
SLC7A14	2.5377	2.10047	0.628975	3.33951	0.000839265	0.0180344
ZFHX4	54.2381	1.69844	0.508637	3.33921	0.000840177	0.0180344
CAPS	17620	-1.30738	0.391535	-3.33912	0.000840453	0.0180344
PCDHB9	67.0484	1.02707	0.30754	3.33962	0.000838936	0.0180344
TAF8	674.065	0.329074	0.0985612	3.33878	0.000841485	0.0180355
FXYD1	17.6309	1.44876	0.434059	3.3377	0.000844752	0.0180844
TMBIM4	724.705	-0.482501	0.144579	-3.33729	0.000846	0.01809
RBP4	105.492	2.01245	0.603752	3.33324	0.000858417	0.0182935
WDR66	499.867	-1.03941	0.311836	-3.33321	0.000858505	0.0182935
SFTPB	24.1432	1.7737	0.532105	3.33336	0.000858044	0.0182935
SCGB2A1	13899.6	-1.68717	0.506229	-3.33282	0.000859703	0.0182978
MYCBPAP	68.1646	-1.21231	0.363901	-3.33142	0.000864043	0.0183689
SAFB2	1682.05	-0.431921	0.129717	-3.32973	0.000869317	0.0184597
NWD1	259.035	-1.34208	0.403435	-3.32664	0.00087901	0.0186439
NDUFAF1	358.111	-0.381589	0.114774	-3.32469	0.000885173	0.0187125
TBRG1	495.401	-0.432901	0.130209	-3.32465	0.000885296	0.0187125
PLXNB3	140.482	1.20699	0.363041	3.32467	0.00088523	0.0187125
PPT2	206.121	0.473121	0.142354	3.32356	0.000888762	0.0187641
TBC1D8	1206.05	-0.640815	0.192905	-3.32192	0.000894007	0.0188532
KCTD16	8.27442	1.28386	0.386582	3.32106	0.000896775	0.0188899
RGS9	42.5679	1.16914	0.352107	3.3204	0.000898878	0.0189003
SLC35F4	2.39256	1.59613	0.480723	3.32026	0.000899326	0.0189003
SGK1	1043.96	-0.918571	0.276724	-3.31945	0.000901948	0.0189121
PAX3	1.62709	2.42331	0.730004	3.31959	0.000901487	0.0189121
DLX4	45.6887	1.11597	0.336369	3.3177	0.000907629	0.0190095
S1PR4	98.6201	-1.12588	0.339462	-3.31667	0.000910984	0.0190404
MDH2	5352.53	0.483051	0.145646	3.31661	0.000911179	0.0190404
BCORL1	565.561	0.642541	0.19381	3.31531	0.000915419	0.0191073
ANAPC1	333.719	0.465871	0.140625	3.31287	0.000923455	0.0192532
SUPT20H	1236.74	-0.340675	0.102883	-3.31127	0.000928736	0.0193413
BYSL	757.248	0.357963	0.108119	3.31083	0.000930182	0.0193495
CAPN5	655.373	0.868514	0.262351	3.3105	0.000931287	0.0193505
WDR38	336.178	-2.03262	0.614059	-3.31014	0.000932489	0.0193536
APCDD1L	42.738	1.8045	0.545349	3.3089	0.000936636	0.0194177
ECE2	583.759	0.597624	0.18063	3.30855	0.000937797	0.0194199
ZNF683	107.22	-1.29514	0.391588	-3.3074	0.000941668	0.0194781
R3HDM1	1073.04	0.372838	0.112796	3.3054	0.0009484	0.0195714
MMP26	110	-2.89422	0.87568	-3.30511	0.000949377	0.0195714
HEXIM1	1841.34	-0.500938	0.151538	-3.30569	0.000947425	0.0195714
CCDC114	432.048	-1.34434	0.40691	-3.30378	0.000953922	0.0196211
ENSG00000269693	35.2218	0.716608	0.21689	3.30402	0.000953097	0.0196211
IL19	59.28	-1.60785	0.486848	-3.30258	0.000958001	0.0196617
C8orf86	1.50222	1.56061	0.472543	3.30257	0.000958036	0.0196617
TMED6	49.7343	-1.22992	0.372581	-3.30107	0.000963171	0.019745
PLA2G4B	13.4046	-0.957659	0.29019	-3.30011	0.000966478	0.0197907
CLK1	1457.24	-0.574327	0.174054	-3.2997	0.000967886	0.0197975
HLA-DRB1	10851.2	-1.0724	0.325238	-3.29727	0.000976305	0.0199475
TIMM8A	175.674	0.498323	0.151171	3.29641	0.000979284	0.0199861
S100A11	24073.1	-0.728656	0.221096	-3.29565	0.000981951	0.0200183
ARHGAP26	1293.02	-0.768608	0.233338	-3.29397	0.000987838	0.020116
INSM1	6.06099	1.77125	0.537824	3.29336	0.000989979	0.0201227
CERKL	206.929	-0.803584	0.244009	-3.29325	0.000990358	0.0201227
DNAAF3	284.083	-1.11676	0.33914	-3.29293	0.000991482	0.0201233
TNNT3	22.4283	1.92396	0.584955	3.28908	0.00100516	0.0203783
CXXC5	2711.62	0.77021	0.234204	3.28863	0.00100676	0.0203884
GOLM1	5235.07	-0.634821	0.193108	-3.28738	0.00101123	0.0204337
NDUFV1	4313.01	0.503989	0.153297	3.28767	0.00101019	0.0204337
GADD45B	1487.21	-0.887351	0.270114	-3.28509	0.00101948	0.0205327
C11orf70	167.508	-1.30363	0.396831	-3.28511	0.00101943	0.0205327
CEP83	323.034	-0.583739	0.17766	-3.2857	0.00101728	0.0205327
RRAD	515.698	-1.51098	0.460062	-3.28429	0.00102238	0.0205525
HTR3C	3.52612	1.95503	0.595281	3.28421	0.0010227	0.0205525
RAB6B	328.349	0.909295	0.276994	3.28273	0.00102808	0.0206379
CAMK2G	629.607	0.380449	0.115954	3.28104	0.00103427	0.0207396
OLFML3	1040.04	1.09717	0.334491	3.28012	0.00103763	0.0207838
SMDT1	1405.6	-0.550578	0.167869	-3.27982	0.00103874	0.0207838
SGCG	8.83691	1.92126	0.586054	3.2783	0.00104433	0.0208277
KRT76	0.934834	2.30999	0.704559	3.27864	0.00104308	0.0208277
SH3BGRL2	520.04	0.706434	0.215478	3.27845	0.00104378	0.0208277
ALDH1B1	933.2	0.541642	0.165252	3.27767	0.00104667	0.0208517
LRRN4	57.3297	1.42167	0.433857	3.27682	0.00104984	0.0208603
CNNM4	574.036	0.61754	0.188442	3.27708	0.00104886	0.0208603
C1orf87	54.2238	-2.46591	0.752574	-3.27664	0.00105051	0.0208603
EPHA4	326.964	1.11343	0.340004	3.27475	0.00105757	0.0209779
RLBP1	3.74608	1.90916	0.58348	3.27202	0.00106782	0.0211583
AKAP6	199.431	1.3012	0.398056	3.2689	0.00107967	0.0213699
CSNK2A3	4.15413	0.939115	0.287318	3.26855	0.00108099	0.0213731
CCDC88B	537.3	-0.770545	0.235826	-3.26743	0.00108529	0.0214201
ZBTB20	31.1493	0.793547	0.242874	3.26732	0.0010857	0.0214201
APOBR	275.382	-0.851019	0.260526	-3.26655	0.00108868	0.0214558
DYNLT1	3536.69	-0.463723	0.141987	-3.26596	0.00109092	0.021477
CHRNA1	52.931	1.26903	0.388651	3.26522	0.0010938	0.0215105
ECI1	3168.23	-0.599489	0.183709	-3.26326	0.00110138	0.0216364
MB21D2	157.509	1.01052	0.309696	3.26294	0.00110264	0.0216382
GLI3	173.555	1.12196	0.344001	3.2615	0.00110824	0.0216699
BCAS4	253.311	0.908327	0.278525	3.26121	0.0011094	0.0216699
TMED4	3271.12	0.40471	0.124078	3.26175	0.00110726	0.0216699
SOSTDC1	105.653	1.79544	0.550431	3.26189	0.00110674	0.0216699
KCNH8	12.883	1.68739	0.517444	3.26101	0.00111016	0.0216699
CCDC40	666.264	-0.945234	0.290051	-3.25885	0.00111863	0.0217429
CCDC74B	205.875	-1.03767	0.318379	-3.25921	0.00111722	0.0217429
TNFRSF4	174.449	-0.989879	0.303667	-3.25975	0.00111509	0.0217429
MAGEE1	88.9451	0.973906	0.298826	3.25911	0.00111764	0.0217429
CLDN16	178.063	2.10583	0.646421	3.25768	0.00112328	0.0218102
GINS4	247.433	0.760306	0.233436	3.25702	0.00112588	0.0218376
HTR6	5.47974	1.73082	0.531529	3.25631	0.0011287	0.0218691
GDAP1	135.515	0.828179	0.254404	3.25537	0.00113244	0.0219185
PDPN	434.501	1.09264	0.335834	3.25351	0.00113988	0.0220213
ALG3	2165.27	0.549227	0.168814	3.25345	0.00114015	0.0220213
GPR173	213.922	1.22226	0.37581	3.25234	0.00114459	0.0220787
ENSG00000187905	41.8425	-1.8084	0.556071	-3.25211	0.00114552	0.0220787
ZNF211	284.75	-0.487082	0.149812	-3.25129	0.00114884	0.0221043
GPR171	36.7319	-1.31218	0.403601	-3.25118	0.00114926	0.0221043
KIAA1407	253.469	-0.623615	0.191962	-3.24864	0.00115956	0.0222792
IFT88	324.043	-0.523993	0.161347	-3.24761	0.00116379	0.0223137
USP26	1.33294	2.02466	0.623378	3.24789	0.00116266	0.0223137
HEBP2	2639.21	-0.504551	0.155395	-3.2469	0.0011667	0.0223345
MROH9	20.3283	-2.35017	0.723854	-3.24675	0.00116731	0.0223345
ZNF850	142.729	0.765567	0.235966	3.24439	0.00117701	0.0224966
CST7	315.455	-1.26487	0.390072	-3.24266	0.00118419	0.0225636
MRPL11	1196.62	0.421004	0.129827	3.24281	0.00118355	0.0225636
CCDC60	78.6676	-2.17093	0.669408	-3.24306	0.00118255	0.0225636
LEMD1	145.23	1.45405	0.448488	3.24212	0.00118644	0.022583
SLC14A2	27.8596	1.64642	0.507936	3.24139	0.00118946	0.022617
EXOC6B	487.393	0.361927	0.111679	3.24076	0.0011921	0.0226384
ENC1	1950.13	0.816783	0.252052	3.24054	0.00119305	0.0226384
USPL1	386.878	-0.413134	0.127503	-3.2402	0.00119448	0.0226421
DCAF4	299.789	0.451881	0.139574	3.23759	0.00120546	0.0227797
B4GALNT3	3078.44	-0.90372	0.279121	-3.23773	0.00120485	0.0227797
FBXW8	386.933	0.412387	0.127366	3.23782	0.00120448	0.0227797
HCFC1	3094.49	0.491386	0.151817	3.23669	0.00120923	0.0228041
ZNF385C	74.6223	0.976919	0.3018	3.23698	0.00120804	0.0228041
HSF4	537.099	-1.02019	0.315262	-3.23602	0.0012121	0.0228114
MRPL23	1463.61	-0.607284	0.187652	-3.23623	0.0012112	0.0228114
CHMP7	1028.14	0.427626	0.132225	3.23407	0.00122041	0.0229207
PSCA	168.943	-1.8095	0.559469	-3.23432	0.00121932	0.0229207
SLC29A1	1288.98	0.675768	0.208998	3.23338	0.00122336	0.0229448
FXYD6	400.63	1.00471	0.310778	3.23289	0.00122544	0.0229448
CARD16	187.728	-0.870028	0.269098	-3.23313	0.00122442	0.0229448
IL7	29.9051	-1.00413	0.310701	-3.23183	0.00123002	0.0229509
MRPS2	1653.42	0.488259	0.151071	3.23199	0.00122933	0.0229509
PRIMA1	169.521	1.40262	0.433973	3.23205	0.00122905	0.0229509
CT45A1	4.35488	3.29673	1.02014	3.23165	0.00123076	0.0229509
XKR5	12.8219	1.1333	0.350818	3.23046	0.00123593	0.0230239
CRMP1	444.632	0.8329	0.258097	3.22708	0.0012506	0.0232506
MYO7B	123.524	1.48722	0.460859	3.22707	0.00125063	0.0232506
CCDC28A	465.352	-0.459813	0.142509	-3.22656	0.00125286	0.0232653
KRT72	0.906817	2.3834	0.738737	3.22631	0.00125396	0.0232653
BRD4	3860.26	0.373816	0.115882	3.22583	0.00125608	0.0232693
FOXE1	6.74313	2.33514	0.723921	3.22569	0.0012567	0.0232693
SDK2	382.987	1.31688	0.408321	3.2251	0.00125929	0.0232909
LPPR3	123.539	-1.86093	0.577062	-3.22485	0.00126041	0.0232909
GSTA2	4.06351	2.04912	0.635805	3.22287	0.00126912	0.0234283
FGL1	30.7394	-1.73514	0.538664	-3.22118	0.00127663	0.023431
ACTN4	13325.4	0.459424	0.142637	3.22093	0.00127775	0.023431
IGSF10	55.1427	1.27949	0.397226	3.22105	0.0012772	0.023431
SLC16A1	1065.37	0.941488	0.292172	3.22237	0.00127134	0.023431
CPLX1	254.314	-0.958222	0.297508	-3.22083	0.00127819	0.023431
SLC6A19	1.02354	3.46072	1.07417	3.22178	0.00127398	0.023431
TMEM187	376.854	0.55539	0.172372	3.22205	0.00127279	0.023431
ROBO1	907.455	0.810173	0.251593	3.22017	0.00128115	0.0234618
KIF26A	90.8519	1.20518	0.374364	3.21928	0.00128511	0.0235108
SLC45A3	168.836	0.627753	0.19502	3.21892	0.00128674	0.0235173
CWH43	124.017	-1.69294	0.526306	-3.21664	0.00129703	0.0236818
SLC47A2	40.414	-1.37115	0.426381	-3.21579	0.00130087	0.0237283
PRR29	225.166	-1.28346	0.39952	-3.21251	0.00131581	0.0239771
FAM131C	28.7229	1.24456	0.387559	3.21127	0.00132148	0.0240565
FCGR3B	16.2971	-1.35859	0.423183	-3.21039	0.00132553	0.0241063
BMP7	1025.95	1.38409	0.43125	3.20948	0.00132973	0.024111
KLHDC3	3800.04	0.389709	0.121417	3.20968	0.00132883	0.024111
CCL5	1367.6	-1.2805	0.398957	-3.20961	0.00132915	0.024111
SCN4A	10.0893	1.50645	0.469657	3.20756	0.00133865	0.0242488
FMO3	46.4724	1.4443	0.450441	3.20642	0.001344	0.0243217
MAST1	144.045	1.09481	0.34158	3.20513	0.00134999	0.0243343
SEMA4C	1795.92	0.492055	0.153489	3.20581	0.00134685	0.0243343
MORN2	723.759	-0.779325	0.243139	-3.20527	0.00134935	0.0243343
LNP1	60.5249	0.721801	0.225197	3.2052	0.0013497	0.0243343
PTX3	45.3126	1.52572	0.476279	3.20342	0.00135804	0.024442
HIST1H2AE	124.699	-1.04578	0.326469	-3.2033	0.00135863	0.024442
MRPL18	1604.63	-0.400576	0.125068	-3.20287	0.00136065	0.0244544
LRRC23	769.058	-1.02162	0.319079	-3.20177	0.00136584	0.0244879
ERI3	1872.2	0.314807	0.0983149	3.20203	0.00136463	0.0244879
SEMA4F	314.134	0.502729	0.157023	3.20163	0.00136651	0.0244879
WNK3	78.8867	1.24548	0.389069	3.20118	0.00136864	0.0245022
REG4	5.60756	1.64119	0.512924	3.19968	0.00137581	0.0246065
NEFH	215.412	1.71638	0.536702	3.19801	0.00138381	0.0247255
PDLIM1	6702.89	-0.725584	0.227079	-3.19529	0.00139689	0.0248404
KCNC1	5.70431	1.3632	0.426601	3.1955	0.00139587	0.0248404
KIAA1328	118.887	0.396723	0.124159	3.19527	0.001397	0.0248404
LRRN4CL	108.893	-1.03125	0.322699	-3.19572	0.00139482	0.0248404
KRTAP5-4	2.56792	1.72153	0.538646	3.19603	0.00139333	0.0248404
ODC1	4202.27	0.611992	0.19158	3.19444	0.00140103	0.0248879
BLVRB	1472.46	0.732653	0.229404	3.19373	0.00140449	0.0249252
CHRNA10	42.7265	-0.868302	0.271974	-3.19259	0.00141003	0.0249994
TMEM185B	519.958	0.497302	0.15579	3.19213	0.00141228	0.0250151
LRFN3	520.763	0.561323	0.175922	3.19075	0.00141902	0.0251019
DRC7	209.412	-1.56495	0.490491	-3.19057	0.00141991	0.0251019
RPTOR	1137.28	0.478064	0.149873	3.1898	0.00142371	0.0251207
BBS5	228.557	-0.525635	0.16478	-3.18992	0.00142313	0.0251207
CLECL1	12.4652	-1.12175	0.351834	-3.18829	0.00143116	0.0252279
NECAB1	26.9213	1.34983	0.423615	3.18645	0.00144033	0.0253652
SCN2A	26.995	1.67982	0.527372	3.18526	0.00144622	0.0254445
P3H2	335.478	1.02523	0.321931	3.18463	0.00144937	0.0254756
CGREF1	222.225	1.25452	0.393986	3.18417	0.0014517	0.0254922
ARHGEF1	2500.63	-0.428444	0.134617	-3.18269	0.00145915	0.0255262
MRAP2	198.193	-1.15727	0.363569	-3.18308	0.00145715	0.0255262
VAT1L	20.6635	1.27773	0.401377	3.18337	0.00145572	0.0255262
MBD5	334.535	0.373063	0.117217	3.18268	0.0014592	0.0255262
ASB4	3.23754	1.98131	0.622641	3.18211	0.00146207	0.0255521
TLR2	264.514	-0.703819	0.221236	-3.1813	0.00146615	0.0255747
DAAM2	302.425	0.835182	0.262519	3.18141	0.00146558	0.0255747
RAET1E	14.9188	-1.345	0.422913	-3.18033	0.00147106	0.0256361
NOL4	8.691	1.93638	0.609131	3.17892	0.00147827	0.0257372
SEMA3F	2171.7	0.670227	0.210894	3.17803	0.0014828	0.0257652
NOS1AP	66.6537	0.942251	0.296472	3.17821	0.00148187	0.0257652
AGER	212.202	-0.888635	0.27964	-3.17778	0.00148408	0.0257652
ZNF799	153.797	-0.581604	0.183055	-3.17721	0.00148698	0.0257911
CDCA5	933.822	0.741852	0.233518	3.17685	0.00148886	0.0257993
TRPC5	0.845302	2.41467	0.760241	3.17618	0.00149226	0.0258186
UBE2O	1510.99	0.343947	0.108293	3.17608	0.00149278	0.0258186
METTL8	352.257	0.419955	0.132265	3.1751	0.00149783	0.0258816
GNA12	1220.52	0.427998	0.134867	3.17349	0.00150619	0.0259284
CSTB	8653.22	-0.698849	0.220193	-3.1738	0.00150458	0.0259284
SP2	603.617	0.48665	0.153326	3.17395	0.0015038	0.0259284
FAM183A	335.149	-1.67585	0.528066	-3.17357	0.00150579	0.0259284
UFM1	1312.4	-0.385668	0.121543	-3.17311	0.00150817	0.0259383
UBL4A	1276.01	0.392487	0.123728	3.17216	0.00151309	0.0259986
NCL	14589.3	0.336314	0.106049	3.1713	0.00151759	0.0260514
TMEM126A	384.031	-0.345439	0.108951	-3.17058	0.00152133	0.0260913
KIAA1024	31.6323	0.786926	0.248282	3.16948	0.00152713	0.0261664
SMARCAL1	683.056	0.293355	0.092565	3.16918	0.00152868	0.0261685
TENM4	518.042	1.25397	0.395806	3.16815	0.00153411	0.0262371
CDK2AP2	4410.14	-0.520582	0.164352	-3.16748	0.00153769	0.0262493
CXCR2	20.0498	-1.43385	0.45265	-3.16769	0.00153656	0.0262493
ARHGAP9	254.3	-0.972989	0.307276	-3.1665	0.00154286	0.0262644
FAM134A	3057.24	0.324072	0.102341	3.1666	0.00154233	0.0262644
TH	12.8415	1.46508	0.462641	3.16677	0.0015414	0.0262644
SYNDIG1L	17.3853	-1.57259	0.496711	-3.166	0.00154551	0.0262851
SIGIRR	2108.27	-0.574592	0.181584	-3.16432	0.00155445	0.0264127
HAP1	37.2896	1.03344	0.326697	3.1633	0.00155991	0.0264792
KCTD2	894.903	0.386441	0.122173	3.16305	0.00156124	0.0264792
CLDN10	676.905	-1.74228	0.550989	-3.1621	0.00156637	0.0264927
OTX2	4.80405	2.622	0.829135	3.16233	0.0015651	0.0264927
TADA2B	863.955	-0.326081	0.103109	-3.16248	0.00156429	0.0264927
KLF7	311.371	0.600524	0.189965	3.16123	0.00157103	0.0265235
UVSSA	245.33	-0.629226	0.199045	-3.16122	0.00157108	0.0265235
MGAT5	2049.21	0.552888	0.174936	3.16052	0.00157489	0.0265634
C6orf163	29.3165	-0.946352	0.299614	-3.15857	0.00158543	0.0266922
MYBPHL	6.88211	1.57499	0.498618	3.15872	0.00158464	0.0266922
C8orf88	8.64718	1.51953	0.481174	3.15796	0.00158877	0.0267239
MYC	1202.81	0.922085	0.292024	3.15757	0.00159092	0.0267355
MPP6	217.209	0.801266	0.2538	3.15707	0.00159363	0.0267567
ALS2	581.643	0.327735	0.10383	3.15646	0.00159698	0.0267885
ALG2	871.011	-0.36197	0.114723	-3.15517	0.00160403	0.0268576
WSCD1	67.2376	1.05618	0.334733	3.15529	0.0016034	0.0268576
LRP2BP	124.381	-0.770618	0.244262	-3.15488	0.00160565	0.0268602
CALB2	61.2621	1.5117	0.479223	3.15447	0.00160789	0.0268732
ZFAND5	3916.28	-0.366353	0.116193	-3.15297	0.0016162	0.026946
TTYH1	57.6531	1.01536	0.322042	3.15289	0.00161665	0.026946
TLR10	23.413	-1.27732	0.405121	-3.15293	0.0016164	0.026946
IRX2	15.5207	-1.43956	0.45668	-3.15223	0.00162028	0.0269822
GATA1	2.69041	1.44245	0.457693	3.15156	0.001624	0.0270197
PRPS1	626.087	0.383494	0.121765	3.14947	0.00163568	0.0271893
LRRFIP2	974.165	-0.348662	0.110731	-3.14872	0.00163986	0.0272341
PPP1R42	27.3805	-1.4989	0.476086	-3.14839	0.00164175	0.0272409
FIBIN	82.0481	1.39662	0.44368	3.14781	0.00164499	0.0272699
GALNT15	37.2969	1.30037	0.413219	3.14692	0.00164998	0.0273034
DCTN5	1725.11	0.285142	0.0906092	3.14694	0.00164988	0.0273034
SPATA18	612.102	-1.17655	0.374025	-3.14566	0.00165715	0.0273974
GPAT2	53.1336	1.43577	0.456552	3.14481	0.00166194	0.0274518
ZC3H8	223.44	0.424715	0.135106	3.14356	0.00166907	0.0275449
ADCY8	3.9359	2.64521	0.842364	3.14022	0.0016882	0.0278357
EVX1	4.24379	2.37214	0.755484	3.13989	0.0016901	0.027842
RASSF9	175.046	1.08777	0.346596	3.13842	0.00169859	0.0279567
SLC6A11	31.3254	2.31349	0.737441	3.13718	0.00170579	0.0280501
ARHGAP29	832.016	1.00968	0.321883	3.13679	0.00170811	0.0280618
PIH1D2	80.7697	-0.810768	0.2585	-3.13643	0.00171017	0.0280618
FAM81B	146.571	-1.81904	0.580001	-3.13627	0.00171109	0.0280618
FARP2	705.582	0.445697	0.142204	3.13422	0.00172313	0.028209
ST6GALNAC4	669.64	0.646278	0.206199	3.13424	0.00172302	0.028209
GRIA3	7.93257	1.36395	0.435263	3.13362	0.00172664	0.0282223
PCDHA11	18.7703	1.92197	0.613352	3.13356	0.00172702	0.0282223
GEMIN8	488.565	-0.479285	0.152993	-3.13272	0.00173194	0.0282738
ANKS1A	1104.92	0.433883	0.13851	3.1325	0.00173325	0.0282738
C17orf96	384.969	0.781447	0.249532	3.13165	0.00173826	0.0283304
SRA1	1316.52	-0.412004	0.131581	-3.13118	0.00174103	0.0283503
OSGIN1	204.237	-0.760595	0.243004	-3.12997	0.00174822	0.0284423
TRMT61B	178.892	0.413922	0.132412	3.12601	0.00177198	0.0288033
EFCAB1	315.107	-1.71085	0.547362	-3.12563	0.00177422	0.0288142
SYTL1	1743.31	-0.757414	0.242452	-3.12398	0.00178424	0.0289283
APOBEC4	63.2824	-2.18306	0.698815	-3.12395	0.00178439	0.0289283
HMGCR	2586.51	-0.828101	0.26527	-3.12173	0.00179792	0.0291218
ANKRD13B	307.132	0.817622	0.262094	3.11957	0.00181113	0.0293099
TOM1	2289.12	-0.536917	0.172162	-3.11868	0.00181665	0.0293516
SERPINA4	128.33	-1.79749	0.576419	-3.11838	0.0018185	0.0293516
WASF1	712.4	1.01746	0.326258	3.11857	0.00181733	0.0293516
NDUFA2	2479.69	-0.463806	0.148826	-3.11642	0.00183059	0.0295208
TMEM115	1620.82	0.308855	0.0991317	3.1156	0.00183573	0.0295518
CD3E	587.5	-1.17197	0.376139	-3.1158	0.00183448	0.0295518
LAMTOR3	979.282	-0.375623	0.120579	-3.11517	0.00183838	0.0295686
GJA3	10.2537	1.19427	0.383649	3.11293	0.00185241	0.0297682
TMEM232	68.0704	-1.37934	0.443329	-3.11133	0.00186246	0.0299036
TMEM117	199.068	-0.498252	0.160168	-3.1108	0.0018658	0.0299299
ADAMTS12	113.718	0.831032	0.267165	3.11056	0.00186736	0.0299299
ASAP1	774.554	0.536757	0.172622	3.10944	0.00187441	0.0300167
LANCL1	781.606	0.429573	0.13817	3.10901	0.00187718	0.0300349
PCNXL3	2679.74	0.484826	0.156013	3.10759	0.00188617	0.0301525
KLRG2	44.6944	1.46799	0.472485	3.10696	0.00189022	0.0301909
NOL4L	1034.39	0.605996	0.195089	3.10626	0.00189471	0.0302364
C4orf51	2.67665	1.39827	0.450203	3.10587	0.00189718	0.0302495
MED11	478.354	-0.441606	0.142227	-3.10495	0.00190312	0.0303179
UNC5C	135.615	-1.1769	0.379254	-3.1032	0.00191443	0.0304716
ARPC3	5314.46	-0.446567	0.143946	-3.10232	0.0019201	0.0305042
PAIP2B	225.457	0.758889	0.244657	3.10184	0.00192321	0.0305042
CDKN1A	3863.22	-0.860439	0.277367	-3.10216	0.00192112	0.0305042
AMMECR1L	753.266	0.277211	0.0893841	3.10134	0.00192644	0.0305042
CCDC37	117.234	-1.58359	0.510566	-3.10163	0.00192457	0.0305042
DAB1	27.4799	1.5678	0.505519	3.10136	0.00192635	0.0305042
AKAP12	886.206	1.12712	0.363542	3.10038	0.00193274	0.030525
ST6GAL2	94.2159	1.09303	0.352524	3.10058	0.00193141	0.030525
ZNF474	52.5922	-1.36906	0.441578	-3.10039	0.00193267	0.030525
CTSE	64.2628	-1.75841	0.567209	-3.10012	0.00193446	0.0305258
ENSG00000262304	4.35679	0.92159	0.297426	3.09855	0.00194469	0.030661
CLEC2D	197.921	-0.721572	0.232921	-3.09793	0.00194881	0.0306732
TCEB2	6827.56	-0.545701	0.176145	-3.09803	0.00194814	0.0306732
CDKL5	139.088	0.711815	0.229801	3.09753	0.00195142	0.0306881
VASP	3069.44	0.515747	0.166517	3.09726	0.00195319	0.0306897
PCDHA12	16.9797	2.02807	0.655264	3.09504	0.00196783	0.0308933
SPRYD4	512.168	0.323749	0.104642	3.09386	0.00197573	0.0309908
FAM209B	5.47314	1.12257	0.362871	3.09359	0.00197751	0.0309922
LRCH2	49.6059	1.209	0.390894	3.09291	0.00198202	0.03101
ESPNL	52.0422	1.4909	0.482026	3.09298	0.00198159	0.03101
DRC1	237.789	-1.74148	0.563119	-3.09257	0.00198433	0.0310197
SELK	1146.48	-0.464737	0.150311	-3.09184	0.00198923	0.0310573
MTRNR2L1	40.616	-2.04403	0.661133	-3.0917	0.00199011	0.0310573
C4BPA	428.831	-1.85934	0.601525	-3.09104	0.00199454	0.0311
OTUD3	313.362	0.508142	0.164469	3.08959	0.00200434	0.0312035
TMEM45A	238.322	0.849528	0.274968	3.08955	0.00200458	0.0312035
ARAF	1572.83	0.416759	0.134938	3.08851	0.00201163	0.0312867
PAX4	1.14852	2.26657	0.733958	3.08814	0.00201412	0.0312989
SLC51B	15.5837	-1.22539	0.396902	-3.08739	0.00201923	0.0313518
ERP44	2087.67	-0.351542	0.113917	-3.08595	0.00202904	0.0314065
RRAGB	271.564	0.488232	0.158228	3.08562	0.0020313	0.0314065
THOC5	918.578	0.422796	0.137002	3.08607	0.00202823	0.0314065
CD5	168.166	-1.00949	0.327107	-3.08611	0.00202792	0.0314065
RGL4	24.6258	-0.810559	0.262675	-3.08578	0.00203018	0.0314065
FBXL19	1061.18	0.39861	0.129258	3.08382	0.00204361	0.0315703
RIPK3	213.615	-0.843485	0.273614	-3.08275	0.00205094	0.0316569
ZNF408	560.579	0.374759	0.121622	3.08134	0.00206073	0.0317546
GPAA1	4924.46	0.503535	0.163408	3.08147	0.00205983	0.0317546
FAM69A	111.211	0.713326	0.231581	3.08025	0.00206829	0.0318177
FAM111A	1221.26	-0.479618	0.155701	-3.08038	0.00206738	0.0318177
RELB	867.049	0.604504	0.196348	3.07874	0.00207875	0.0319409
GCNT3	366.723	-1.15705	0.375868	-3.07835	0.00208152	0.0319409
SLITRK2	65.3747	2.69819	0.876487	3.07842	0.00208102	0.0319409
ATP11B	593.626	0.787449	0.255854	3.07773	0.00208587	0.031981
HSBP1L1	471.687	-0.557321	0.181188	-3.07592	0.00209852	0.0321482
DCLK1	124.081	1.32817	0.431832	3.07567	0.00210032	0.0321488
CPA1	4.48441	1.68902	0.549401	3.07429	0.00211005	0.032244
CST1	1245.58	-2.19201	0.712958	-3.07453	0.00210834	0.032244
COX7A1	145.26	-0.955534	0.310943	-3.07302	0.00211902	0.0323543
CD3D	269.52	-1.20847	0.393423	-3.07167	0.00212864	0.0324742
TNFSF12	549.558	-0.645675	0.210238	-3.07117	0.00213225	0.0325022
POLR3E	1066.41	0.360321	0.117366	3.07005	0.00214021	0.0325382
RNASEH2A	1445.16	0.496575	0.161772	3.0696	0.00214347	0.0325382
PASD1	1.01007	2.61018	0.85017	3.07019	0.00213924	0.0325382
C3orf33	113.215	0.468895	0.152753	3.06963	0.00214324	0.0325382
PSMB10	1020.29	-0.699339	0.227773	-3.07034	0.00213818	0.0325382
RUNDC3A	56.6539	1.22788	0.40014	3.06862	0.00215047	0.0326175
C3	25101.2	-1.30293	0.424735	-3.06764	0.00215754	0.032644
STOML3	99.898	-2.07385	0.675952	-3.06804	0.00215467	0.032644
ADARB2	15.6323	1.3342	0.434903	3.06781	0.00215633	0.032644
BAIAP3	701.395	-1.07695	0.351201	-3.06648	0.00216593	0.0327295
MED31	133.148	-0.369808	0.120601	-3.06637	0.00216676	0.0327295
PHYHIPL	246.517	-1.53805	0.501681	-3.0658	0.00217087	0.0327646
LRP12	260.835	0.569294	0.185738	3.06504	0.00217638	0.0328209
HAND2	119.506	-1.21752	0.397321	-3.06433	0.00218157	0.0328721
CDH6	1236.89	1.48483	0.484619	3.0639	0.0021847	0.0328922
USP31	320.084	0.486526	0.158871	3.0624	0.00219572	0.0329232
ACSBG2	5.20708	1.03732	0.338653	3.06306	0.00219085	0.0329232
PSKH1	805.007	0.475283	0.155151	3.06335	0.00218875	0.0329232
ARMC3	555.541	-1.32274	0.431924	-3.06243	0.00219549	0.0329232
EPHB4	2233.2	0.509855	0.166464	3.06285	0.0021924	0.0329232
FEZF1	5.65671	-2.66215	0.869432	-3.06193	0.00219912	0.0329473
ZFYVE28	261.971	-0.708158	0.231326	-3.0613	0.00220377	0.0329901
CCDC84	429.324	-0.551814	0.180287	-3.06076	0.00220775	0.0330228
CHMP3	1508.9	0.334273	0.1093	3.05832	0.00222583	0.033212
BOD1	985.879	0.350073	0.114463	3.05841	0.00222517	0.033212
NPIPB11	55.9471	-1.02705	0.335787	-3.05865	0.00222337	0.033212
ZNF527	116.14	0.461249	0.150871	3.05725	0.00223381	0.0333041
KLHDC1	31.1477	-0.622939	0.203858	-3.05576	0.00224492	0.0334425
PADI3	57.043	-1.79562	0.587698	-3.05534	0.00224804	0.0334619
MMEL1	114.519	-0.879576	0.28799	-3.05419	0.00225667	0.0335631
NUAK2	850.551	0.623542	0.204217	3.05333	0.00226319	0.0336329
ANKFN1	64.0512	-1.44508	0.473559	-3.05154	0.00227674	0.0338022
ZDHHC3	1387.55	0.250463	0.0820832	3.05134	0.00227826	0.0338022
BZW2	1600.02	0.505483	0.165705	3.0505	0.00228462	0.0338418
WIPI2	2297.73	0.283166	0.0928245	3.05056	0.00228418	0.0338418
DKC1	1794.51	0.365117	0.119867	3.04601	0.00231903	0.0343238
ZNF146	1836.64	0.417301	0.137119	3.04335	0.00233959	0.0346003
CAPN6	2280.1	-1.70251	0.559763	-3.04148	0.00235419	0.0346653
LTBR	3948.36	-0.421771	0.138669	-3.04157	0.00235348	0.0346653
ITM2C	7318.12	1.00238	0.329537	3.04178	0.00235187	0.0346653
BDH2	719.835	-0.515917	0.169593	-3.0421	0.00234936	0.0346653
SLIT3	611.837	0.902299	0.29668	3.04133	0.00235539	0.0346653
WBSCR17	148.045	1.48163	0.486979	3.04249	0.00234628	0.0346653
SDHAF1	313.062	0.398736	0.131116	3.04109	0.0023572	0.0346653
CALU	2778.24	0.436405	0.143561	3.03985	0.00236695	0.034753
ENPP3	665.697	-1.71113	0.562862	-3.04005	0.0023654	0.034753
IRF2BPL	1633.44	0.70101	0.230688	3.03878	0.00237541	0.0348494
CACNA1I	71.1453	-1.57079	0.517004	-3.03826	0.00237949	0.0348815
WDR3	784.405	0.448364	0.147596	3.03778	0.00238325	0.0348932
PAPPA2	11.6082	1.47675	0.486143	3.03768	0.00238409	0.0348932
C16orf89	422.647	-1.88157	0.61986	-3.03547	0.00240161	0.0351216
PRKDC	3773.16	0.638526	0.21038	3.03511	0.00240448	0.0351357
AOC2	57.4845	-0.899493	0.296415	-3.03458	0.00240872	0.0351417
GRM2	44.2614	-1.17614	0.387578	-3.03459	0.00240867	0.0351417
ARL6IP6	286.48	0.510067	0.168192	3.03264	0.00242425	0.0353402
RAET1G	23.3078	-1.08942	0.359292	-3.03213	0.00242835	0.0353718
HMG20B	3297.05	-0.492705	0.162577	-3.0306	0.00244071	0.0354161
CKM	21.0708	1.02259	0.337386	3.03093	0.00243801	0.0354161
ODF2L	806.28	-0.509257	0.168029	-3.03076	0.00243937	0.0354161
CACNB4	26.3709	0.996446	0.328708	3.0314	0.00243426	0.0354161
GSAP	352.272	-0.708433	0.233782	-3.03032	0.00244296	0.0354161
ZNF224	260.303	-0.575044	0.18976	-3.03037	0.00244252	0.0354161
GPCPD1	2752.92	-1.00657	0.33236	-3.02854	0.00245735	0.0355967
TRNP1	658.906	-1.15283	0.380829	-3.02716	0.00246865	0.0357322
TRIO	1277.41	0.429413	0.141893	3.02631	0.00247556	0.0358041
C1orf216	394.025	0.45799	0.151364	3.02575	0.0024802	0.0358429
PRSS21	225.322	1.70767	0.564513	3.02504	0.00248603	0.0358611
MS4A15	24.7317	1.6099	0.532154	3.02524	0.00248433	0.0358611
BNC1	1.79465	1.80348	0.596217	3.02488	0.00248732	0.0358611
FAM117A	418.128	0.411693	0.136115	3.02459	0.0024897	0.0358674
ZMYM3	1589.41	0.346563	0.114618	3.02362	0.00249767	0.0359539
C9orf92	1.11126	1.92571	0.637153	3.02237	0.00250804	0.0360749
C6orf165	18.6704	-1.29431	0.42828	-3.0221	0.00251025	0.0360785
CH507-396I9.6	16.717	-1.57863	0.522484	-3.02139	0.0025162	0.0361357
OMA1	295.466	-0.408779	0.135361	-3.01993	0.00252836	0.0361972
RAB6A	2435.07	0.395133	0.130838	3.02002	0.00252754	0.0361972
NLGN3	51.4461	0.746977	0.247349	3.01993	0.00252829	0.0361972
ARHGAP23	696.566	0.697336	0.230904	3.02003	0.00252751	0.0361972
AHCYL2	346.758	0.40497	0.134116	3.01955	0.00253148	0.0362136
SYT7	453.44	1.10925	0.367391	3.01927	0.00253385	0.0362193
ST3GAL6	261.035	-0.949505	0.314524	-3.01886	0.00253727	0.036235
KIRREL2	24.4708	1.50432	0.49834	3.01867	0.0025389	0.036235
ARHGEF2	2388.2	0.552235	0.182977	3.01805	0.00254406	0.0362655
KLF13	1460.68	0.542114	0.17963	3.01794	0.00254499	0.0362655
GZMK	75.1752	-1.29433	0.429012	-3.01701	0.00255282	0.036349
CD99L2	953.836	0.503507	0.166939	3.01612	0.00256033	0.0364277
MIA	16.6888	-1.43119	0.47457	-3.01577	0.00256326	0.0364412
CCDC88A	398.026	0.756005	0.250727	3.01526	0.00256763	0.0364489
SNX20	158.705	-0.975673	0.323581	-3.01524	0.00256777	0.0364489
CXCL2	229.733	-1.37373	0.455686	-3.01464	0.00257281	0.0364913
IK	2607.88	-0.279608	0.0927568	-3.01442	0.00257473	0.0364913
RERE	4431.1	0.413881	0.137368	3.01293	0.00258741	0.0365863
C1orf158	130.191	-1.85852	0.616801	-3.01316	0.0025854	0.0365863
ITIH3	40.2893	-0.884892	0.293682	-3.01309	0.00258602	0.0365863
NCF4	236.86	-0.903918	0.300048	-3.01258	0.00259035	0.0365997
DHX33	668.383	0.33204	0.110228	3.0123	0.00259279	0.0366059
DAG1	4431.81	0.414916	0.137808	3.01082	0.0026054	0.0367557
SERPINB1	2195.38	-0.615833	0.20467	-3.00891	0.00262189	0.0369557
GAL	45.9849	1.40409	0.466856	3.00755	0.00263366	0.0369557
EFHC1	649.661	-0.667962	0.222084	-3.0077	0.0026323	0.0369557
SLC41A1	905.794	0.554225	0.184229	3.00834	0.00262676	0.0369557
EMX1	2.82158	2.00314	0.665979	3.00781	0.00263141	0.0369557
ZNF577	256.564	-0.674258	0.22415	-3.00807	0.00262914	0.0369557
CSNK2B-LY6G5B-562	2.57277	0.933168	0.3102	3.00828	0.00262731	0.0369557
NACA	17946.4	-0.350834	0.116695	-3.00641	0.00264351	0.0370656
CYBA	9184.43	-0.709286	0.235985	-3.00564	0.00265022	0.0371314
NUCKS1	8550.07	0.47497	0.158043	3.00531	0.00265306	0.0371429
CALCA	17.0959	1.8591	0.618814	3.00429	0.00266198	0.0372393
SMARCD2	2690.23	0.348951	0.116213	3.0027	0.002676	0.0374069
EFCC1	86.6305	-0.899156	0.299491	-3.00228	0.00267966	0.0374297
CHRNB3	0.709872	1.81844	0.605923	3.00111	0.00268999	0.0375454
TMIGD2	11.5715	-1.04605	0.348598	-3.00073	0.00269333	0.0375634
TNPO3	1464.2	0.296179	0.0987134	3.00039	0.00269635	0.0375771
TCIRG1	3659.65	-0.634607	0.211536	-2.99999	0.00269989	0.0375978
RAD1	556.909	0.353458	0.11784	2.99949	0.00270434	0.0376028
ADM2	397.123	-0.896752	0.298946	-2.99972	0.0027023	0.0376028
PHOSPHO2	42.7725	0.635024	0.211801	2.99821	0.00271572	0.0376755
MGAT5B	64.4899	1.39695	0.465896	2.99842	0.00271385	0.0376755
PLA2G4F	130.323	1.18381	0.394819	2.99835	0.00271443	0.0376755
SNRNP200	7172.52	0.403188	0.134497	2.99773	0.00271994	0.0377018
CHCHD7	630.301	0.52814	0.176205	2.99731	0.00272378	0.0377018
S100A5	13.1586	1.41838	0.473198	2.99744	0.00272262	0.0377018
POM121	493.594	0.494263	0.164918	2.99702	0.00272629	0.0377082
GHRHR	1.60538	1.5301	0.510716	2.99599	0.00273559	0.0378083
P2RX4	1606.57	-0.521364	0.17404	-2.99565	0.00273858	0.0378212
GOLGA8B	659.542	-1.00295	0.334991	-2.99395	0.00275394	0.0380048
ITK	84.4917	-1.03286	0.345092	-2.99299	0.00276261	0.0380387
FCHO1	328.41	1.01991	0.340753	2.9931	0.00276162	0.0380387
LRGUK	65.4228	-0.923035	0.308395	-2.99303	0.00276224	0.0380387
PIGT	5973.75	0.531939	0.17775	2.99262	0.00276595	0.0380562
PTPN14	1022.22	0.474023	0.15844	2.99182	0.00277316	0.0381268
MGST2	1639.38	-0.552485	0.18471	-2.99109	0.00277986	0.0381332
SLC26A4	21.8593	-1.31761	0.440454	-2.99149	0.00277623	0.0381332
ACTG1	102759	0.440121	0.147141	2.99115	0.00277933	0.0381332
SLC35C2	2073.14	0.379451	0.126871	2.99084	0.00278207	0.0381351
HLA-DRA	15415.4	-0.922185	0.308381	-2.99041	0.002786	0.0381605
VWA2	406.179	1.33539	0.446617	2.99002	0.00278963	0.0381818
DSCAM	4.07689	1.52068	0.50875	2.98905	0.00279847	0.0382742
MSX1	12412.2	-1.34985	0.451808	-2.98765	0.00281127	0.0384207
PARVG	910.013	-0.926556	0.310204	-2.98692	0.00281801	0.0384842
PAXIP1	402.457	0.419934	0.140618	2.98634	0.00282336	0.0385287
C2CD4B	228.999	-1.25317	0.419685	-2.98597	0.00282682	0.0385471
NACAD	173.211	1.02503	0.34331	2.98572	0.00282911	0.0385498
AGBL2	87.9186	-0.994143	0.333027	-2.98518	0.00283414	0.0385897
YWHAQ	5497.41	0.372323	0.124738	2.98484	0.00283723	0.0386031
CC2D1B	1156.26	-0.272188	0.0912027	-2.98443	0.00284103	0.0386262
CLCA4	17.0053	-1.71561	0.575114	-2.98307	0.00285372	0.03877
NIF3L1	568.349	0.326301	0.109446	2.9814	0.00286935	0.0389536
MSH6	1315.26	0.427117	0.143315	2.98026	0.00288004	0.0390699
TRIM44	1912.67	0.325766	0.109364	2.97872	0.00289451	0.0392372
SLC6A2	97.3455	-2.05173	0.688929	-2.97814	0.00289999	0.0392825
TCP11L1	129.128	0.475866	0.159856	2.97684	0.00291238	0.0394212
SPSB4	31.4314	1.55501	0.522446	2.97639	0.00291659	0.0394492
ARL8A	1775.43	0.363573	0.122163	2.97612	0.00291917	0.039455
SLC1A5	4171.53	0.889145	0.298843	2.97529	0.00292713	0.0395334
OGN	41.7037	-1.86231	0.626286	-2.97359	0.00294341	0.0396804
ITGAX	520.696	-0.913252	0.307133	-2.97347	0.00294449	0.0396804
ASXL1	1817.47	0.378499	0.127282	2.97371	0.00294222	0.0396804
COG3	723.632	-0.346244	0.116466	-2.97292	0.0029498	0.0397228
ZNF623	794.827	0.383205	0.128934	2.97211	0.00295761	0.0397988
CCDC130	1280.47	-0.540714	0.181944	-2.97188	0.00295986	0.0397993
MTFR1L	1147.36	-0.327128	0.110083	-2.97166	0.00296198	0.0397993
TOMM34	1772.94	0.379843	0.127903	2.96977	0.00298023	0.0398003
PYGM	65.9252	1.00778	0.339362	2.96965	0.00298141	0.0398003
ARHGAP10	326.266	-0.60718	0.204457	-2.96972	0.00298071	0.0398003
PIK3R1	3857.65	-0.848278	0.285649	-2.96965	0.00298139	0.0398003
ZDHHC1	673.167	-0.708415	0.238438	-2.97106	0.00296773	0.0398003
ZNF570	183.124	0.430276	0.144877	2.96995	0.0029785	0.0398003
MT-CYB	224289	-0.866785	0.291883	-2.96963	0.00298156	0.0398003
KRTAP5-10	19.0566	1.23973	0.417406	2.97009	0.00297708	0.0398003
HIST1H2BN	52.2757	0.740188	0.24911	2.97133	0.00296515	0.0398003
TRIP13	575.331	0.614542	0.20718	2.96622	0.00301484	0.040157
STAMBP	1019.47	0.267037	0.0900201	2.96641	0.00301296	0.040157
SKP2	688.972	0.540981	0.182371	2.96638	0.00301331	0.040157
HMGB3	2582.86	0.493148	0.166298	2.96544	0.00302248	0.0401988
PHKA1	321.924	0.441678	0.148943	2.96543	0.00302262	0.0401988
TESK2	117.721	0.499678	0.168512	2.96523	0.00302454	0.0401988
GALR1	2.90072	2.29802	0.775074	2.9649	0.00302779	0.0402129
CAPSL	323.111	-1.70492	0.575535	-2.96232	0.00305326	0.0404634
RAVER1	835.595	0.652626	0.220297	2.96248	0.00305173	0.0404634
PRNP	974.363	0.728361	0.245839	2.96275	0.00304902	0.0404634
ANXA5	6402.34	-0.396595	0.133904	-2.96177	0.00305872	0.0404773
C1orf64	191.392	-1.89072	0.638354	-2.96186	0.00305785	0.0404773
OLIG1	4.84889	1.95435	0.660018	2.96106	0.0030658	0.0405138
POU3F3	88.5002	2.59415	0.876089	2.96105	0.00306588	0.0405138
HPGDS	20.2728	-1.04985	0.354717	-2.95967	0.0030797	0.0406671
NAT10	1700.04	0.267226	0.0903181	2.95872	0.00308921	0.0407489
WFDC13	1.12075	1.97369	0.667101	2.95861	0.00309033	0.0407489
FAM167B	155.307	-0.690375	0.233411	-2.95776	0.00309883	0.0408316
CD2	404.034	-1.10903	0.375007	-2.95737	0.0031028	0.0408546
ZNF618	1062.39	0.488739	0.165318	2.95635	0.003113	0.0409596
N4BP2L2	1254.93	-0.391747	0.132547	-2.95554	0.00312126	0.0410389
TMEM155	5.24084	1.43053	0.484487	2.95267	0.00315038	0.0413843
PRPF39	567.892	-0.478917	0.162207	-2.95251	0.00315204	0.0413843
PTN	560.833	1.27186	0.431007	2.9509	0.00316848	0.0415705
IGSF6	244.006	-0.90338	0.306171	-2.95057	0.00317189	0.0415855
HPX	52.5592	-1.00111	0.339482	-2.94894	0.00318861	0.0416686
PCDHB12	32.361	0.74184	0.251515	2.94948	0.00318305	0.0416686
C8orf37	92.5062	0.470149	0.159427	2.949	0.00318805	0.0416686
PRELP	452.451	1.10486	0.374619	2.9493	0.00318496	0.0416686
HP	2372.67	-1.90578	0.646277	-2.94885	0.00318957	0.0416686
PTRH1	5.53873	1.00392	0.340504	2.94832	0.00319506	0.0417106
SCRG1	6.15676	1.07651	0.365247	2.94734	0.00320526	0.0417968
LRRIQ4	8.35819	1.11596	0.378646	2.94724	0.00320621	0.0417968
SCN2B	11.8237	1.63673	0.555496	2.94644	0.00321458	0.0418762
KRT33A	0.82141	1.99707	0.677952	2.94574	0.0032218	0.0418815
PTGES2	2184.01	0.452609	0.153683	2.94509	0.00322862	0.0418815
FRMD4A	334.228	0.648017	0.220018	2.9453	0.00322647	0.0418815
ANKRD22	263.349	-1.124	0.381615	-2.94537	0.0032257	0.0418815
PIGO	825.54	0.433676	0.147249	2.94519	0.00322754	0.0418815
SDPR	153.852	0.95306	0.32361	2.94508	0.00322867	0.0418815
SERF2	22840.1	-0.527048	0.178998	-2.94443	0.00323546	0.0419139
JAKMIP1	41.6642	-1.07188	0.36404	-2.94441	0.00323573	0.0419139
SREK1IP1	727.401	-0.591944	0.201207	-2.94196	0.0032614	0.0422166
HPS1	1935.54	-0.369408	0.125576	-2.9417	0.00326413	0.0422222
WNT8B	3.75584	1.03543	0.352051	2.94114	0.00327007	0.042229
TMEM200C	79.8229	1.09553	0.37248	2.94119	0.00326959	0.042229
XKR7	8.26632	1.80807	0.614781	2.941	0.00327156	0.042229
DDX43	31.6899	-2.07247	0.704828	-2.9404	0.00327792	0.0422815
ATP2C2	629.082	-0.975943	0.332145	-2.9383	0.00330013	0.0425083
SH3KBP1	979.988	0.494888	0.168424	2.93835	0.00329962	0.0425083
E2F1	744.666	0.739179	0.251707	2.93666	0.00331766	0.0426742
FOXN1	20.9375	1.6042	0.546258	2.9367	0.00331721	0.0426742
NAP1L6	3.8307	1.55366	0.529182	2.93596	0.00332513	0.0427403
UBXN11	1533.69	-0.583836	0.198876	-2.93568	0.00332821	0.04275
C16orf93	66.6731	-0.688593	0.234682	-2.93416	0.00334457	0.0429301
PTH1R	101.423	-1.17567	0.400753	-2.93365	0.00335	0.0429698
MYL2	2.70279	1.59468	0.54367	2.93318	0.00335508	0.0430049
PAM	7758.35	-0.731137	0.249351	-2.93217	0.00336608	0.0431158
MFAP3L	537.488	-0.898644	0.306578	-2.93121	0.0033765	0.0432192
TXK	81.9277	-1.02065	0.348407	-2.92949	0.00339522	0.0434012
CD200R1	19.957	-0.933757	0.318767	-2.92928	0.0033975	0.0434012
KHDC3L	1.7473	1.70041	0.580495	2.92925	0.00339781	0.0434012
MYH7B	568.521	-1.62825	0.555993	-2.92855	0.00340547	0.0434689
RASSF10	133.051	1.20964	0.413157	2.9278	0.00341365	0.043543
NEK10	57.4991	-1.10443	0.377305	-2.92715	0.00342087	0.0436048
PANK1	218.653	0.585581	0.200097	2.92649	0.0034281	0.0436667
KLHL6	176.239	-0.965574	0.330095	-2.92514	0.00344304	0.0437963
ZNF432	520.762	-0.518194	0.177144	-2.92528	0.00344148	0.0437963
FAM135B	5.71252	1.58834	0.543115	2.9245	0.00345011	0.0438558
ATRN	1589.7	0.407973	0.139513	2.92427	0.00345269	0.0438583
SIRT2	1192.26	0.377757	0.129257	2.92253	0.00347197	0.0440726
IER3	2469.96	-0.737181	0.252404	-2.92064	0.00349312	0.0443105
PON1	14.1262	1.66892	0.571508	2.9202	0.00349803	0.0443422
CCDC110	16.3986	1.13363	0.388252	2.91983	0.0035022	0.0443551
PNMA2	29.3752	1.37045	0.469384	2.91968	0.00350388	0.0443551
GFRA4	1.82019	2.80038	0.959275	2.91927	0.00350854	0.0443835
SH2D1A	55.5581	-1.15059	0.394245	-2.91847	0.00351757	0.0444671
NPR3	209.645	1.00071	0.343014	2.91741	0.00352955	0.0445879
ENSG00000119650	917.148	-0.467907	0.160409	-2.91697	0.0035345	0.0446197
LTBP2	1447.5	0.727292	0.249585	2.91401	0.00356821	0.0450144
IRGQ	1024.31	0.376366	0.129169	2.91374	0.00357131	0.0450226
XXbac-BPG181M17.5	4.66749	-1.33006	0.456556	-2.91324	0.00357694	0.0450626
DHRS2	61.8558	1.65246	0.567319	2.91276	0.00358252	0.0450695
LYPD6	225.5	0.774792	0.265985	2.91292	0.00358066	0.0450695
CLDN4	9925.92	0.657052	0.225593	2.91256	0.00358485	0.0450695
BHLHB9	126.812	0.464916	0.159647	2.91216	0.00358942	0.0450961
FAM159A	30.3581	-0.984245	0.338018	-2.91181	0.00359341	0.0451154
CFAP61	59.0844	-1.21508	0.417344	-2.91147	0.0035973	0.0451334
KAT7	834.027	0.315555	0.108447	2.90976	0.00361702	0.0453004
RFX6	2.30921	2.105	0.723449	2.90968	0.00361802	0.0453004
MKL2	733.204	0.374125	0.128566	2.90999	0.00361445	0.0453004
TRAF1	317.273	-0.687387	0.236263	-2.90941	0.00362108	0.0453078
CARS2	2197.15	-0.442386	0.152089	-2.90874	0.00362892	0.0453751
MAGEA10	36.9189	3.50412	1.20567	2.90638	0.00365638	0.0456873
NCAN	4.92911	1.71344	0.589729	2.90548	0.0036669	0.0457877
ZNF10	283.305	-0.567288	0.195285	-2.90493	0.00367333	0.0458368
PEX5	981.726	0.300587	0.10349	2.90449	0.00367848	0.0458699
GNG3	6.8211	0.672671	0.231689	2.90334	0.00369207	0.0459866
HLA-DPA1	5162.25	-1.0287	0.354324	-2.90327	0.00369285	0.0459866
HLA-DPB1	5155.54	-0.928455	0.319879	-2.90252	0.00370176	0.0460664
SPEF1	241.336	-1.20259	0.414563	-2.90087	0.00372132	0.0461534
NR1I3	9.63155	0.944007	0.32534	2.9016	0.00371258	0.0461534
PM20D1	4.92883	1.16139	0.400345	2.90098	0.00372003	0.0461534
SF1	5723.84	0.209744	0.0722889	2.90147	0.00371418	0.0461534
BHLHE22	23.0679	-1.04327	0.359609	-2.90113	0.0037182	0.0461534
RBP7	77.0598	-1.13932	0.392853	-2.90012	0.00373025	0.046233
KCNJ6	17.5317	1.35008	0.465722	2.8989	0.00374476	0.0463815
WDR43	920.477	0.398645	0.137529	2.89862	0.00374805	0.0463909
CYP51A1	70.4989	0.801243	0.2766	2.89676	0.0037704	0.0464787
MSH4	5.03423	1.14197	0.394254	2.89652	0.00377324	0.0464787
ARHGAP28	74.5252	0.924502	0.319092	2.89729	0.00376397	0.0464787
OSCP1	420.855	-0.674702	0.23295	-2.89634	0.00377538	0.0464787
ZNF141	194.129	-0.567953	0.196053	-2.89693	0.00376832	0.0464787
NEUROD1	2.51982	2.36162	0.815116	2.89728	0.00376408	0.0464787
CD47	3564.51	0.707689	0.244311	2.89668	0.0037714	0.0464787
PCDHB11	134.532	0.942664	0.325323	2.89762	0.00376004	0.0464787
SLC13A2	13.0483	1.77522	0.61324	2.89482	0.00379372	0.0466267
FKBP15	1007.37	-0.290529	0.100365	-2.89472	0.00379502	0.0466267
ABCB7	397.388	0.364742	0.125995	2.89489	0.00379289	0.0466267
CCDC170	485.644	-1.08633	0.375563	-2.89255	0.00382131	0.0469183
FIS1	2451.39	0.503575	0.174145	2.89169	0.00383174	0.047015
ANKK1	35.5078	-1.12302	0.388391	-2.89146	0.00383452	0.0470177
ZNF486	95.9669	-1.22183	0.422614	-2.89114	0.00383852	0.0470354
SLC35B2	1613.74	0.354169	0.122527	2.89054	0.00384585	0.0470937
AMBRA1	1026.96	0.287191	0.0994086	2.88899	0.0038648	0.0472387
BBS4	366.486	-0.389638	0.134876	-2.88887	0.00386632	0.0472387
RPS27A	15649.3	0.381723	0.132124	2.88913	0.0038631	0.0472387
LCN2	10981.2	-1.39705	0.483621	-2.88873	0.00386797	0.0472387
ELF2	626.473	-0.254548	0.0881379	-2.88807	0.00387618	0.0472407
HMGXB3	1936.43	-0.394904	0.136745	-2.88788	0.00387843	0.0472407
ISCU	1457.64	-0.280831	0.0972306	-2.88829	0.00387337	0.0472407
KCNJ4	16.0513	1.51383	0.524173	2.88804	0.00387648	0.0472407
RMDN3	957.434	-0.296086	0.102538	-2.88757	0.00388233	0.0472569
PSME2	5546	-0.524717	0.181786	-2.88645	0.0038962	0.0472863
GPR128	1.72129	2.48422	0.860556	2.88676	0.00389236	0.0472863
SMARCC1	3921.9	0.388757	0.134672	2.88669	0.00389322	0.0472863
GPSM3	529.792	-0.777878	0.269504	-2.88633	0.00389762	0.0472863
COL28A1	159.024	-1.12867	0.390982	-2.88674	0.00389251	0.0472863
CCR2	53.8966	-1.18046	0.409036	-2.88595	0.00390231	0.0473119
CYTL1	46.2394	1.44021	0.499205	2.88501	0.00391404	0.0474229
GEMIN5	568.301	0.349332	0.121129	2.88396	0.00392711	0.0474914
GLTSCR2	10114.2	-0.51849	0.179775	-2.8841	0.0039253	0.0474914
SLC22A8	1.64194	1.99398	0.691511	2.88352	0.00393263	0.0474914
BBIP1	240.895	-0.40053	0.138885	-2.8839	0.00392781	0.0474914
ZNF487	180.835	-0.587035	0.20358	-2.88356	0.00393211	0.0474914
ZNF569	125.297	0.515531	0.17887	2.88215	0.00394978	0.0476672
HS6ST2	123.115	1.04155	0.361484	2.8813	0.00396036	0.0477635
TEC	235.425	-0.692257	0.240318	-2.88059	0.00396929	0.0478399
CCDC159	598.76	-0.660073	0.229192	-2.88	0.00397679	0.0478988
RCL1	265.406	0.369953	0.12852	2.87855	0.00399502	0.0480554
SERTAD3	1009.37	0.445481	0.154751	2.8787	0.00399314	0.0480554
SMOC1	215.779	-1.44023	0.500439	-2.87793	0.00400299	0.0481197
ZMYND12	118.787	-0.870219	0.302615	-2.87567	0.00403176	0.048276
LIX1	109.441	1.79364	0.623605	2.87624	0.0040244	0.048276
TUBA3E	33.3602	-1.89478	0.658892	-2.87571	0.00403117	0.048276
BRD3	895.116	0.45977	0.159845	2.87634	0.00402314	0.048276
ZNF440	543.571	-0.53829	0.187179	-2.8758	0.00403002	0.048276
ZNF790	127.867	0.392218	0.13635	2.87655	0.00402054	0.048276
TMPRSS11E	8.89476	1.66065	0.577712	2.87453	0.00404629	0.0483869
ABCF1	2433.78	0.356809	0.124121	2.87468	0.00404439	0.0483869
C11orf68	1020.59	0.314485	0.109415	2.87423	0.00405014	0.0484015
CAMP	15.0427	-1.52137	0.529445	-2.87352	0.00405929	0.0484792
ATP6V1C2	573.498	-1.03381	0.359912	-2.8724	0.00407372	0.0485964
FSTL5	10.0013	2.09684	0.730011	2.87234	0.00407439	0.0485964
PSMA3	2185.5	-0.310633	0.108162	-2.87194	0.00407962	0.0486271
CMTR1	1373.12	0.282578	0.0984164	2.87125	0.00408855	0.0486492
BCL2A1	100.635	-1.01612	0.353905	-2.87118	0.00408942	0.0486492
NFKBIZ	521.07	-0.729371	0.254014	-2.87138	0.00408684	0.0486492
LAT2	223.557	-0.65722	0.228929	-2.87084	0.00409377	0.0486695
HSP90AB1	33497.1	0.339481	0.118333	2.86886	0.0041195	0.0489121
BPTF	1418.72	0.419075	0.14607	2.86901	0.00411762	0.0489121
SEPP1	534.207	0.913646	0.318538	2.86825	0.00412747	0.0489751
NEBL	362.424	1.12803	0.393415	2.86728	0.00414015	0.0490305
C3orf62	398.824	-0.45578	0.158956	-2.86734	0.00413941	0.0490305
LIME1	107.265	-0.682461	0.237985	-2.86767	0.0041351	0.0490305
MBTPS2	324.837	0.426518	0.148782	2.86673	0.0041474	0.049053
POC1A	491.417	0.483405	0.168619	2.86684	0.0041459	0.049053
SLCO1B3	8.38682	-2.01404	0.702629	-2.86644	0.00415119	0.0490663
DNAH10OS	55.6634	0.93769	0.327175	2.86602	0.0041567	0.0490998
DNAH1	442.414	-0.694712	0.242431	-2.8656	0.00416214	0.049101
AAK1	821.917	0.410274	0.143166	2.86572	0.00416056	0.049101
UTS2	5.13882	-1.60387	0.55981	-2.86503	0.00416968	0.0491583
SHISA4	327.889	0.634534	0.221574	2.86376	0.00418646	0.0493245
FAM187B	1.70272	1.39373	0.486748	2.86334	0.00419196	0.0493442
POM121C	863.821	0.302579	0.105678	2.86323	0.0041935	0.0493442
REEP5	3218.38	-0.28036	0.0979553	-2.86213	0.00420808	0.0494524
GRIN2B	9.67362	1.38675	0.484499	2.86222	0.00420679	0.0494524
VMAC	294.192	-0.649488	0.227024	-2.86088	0.00422472	0.0496162
SUMO3	2369.47	0.316803	0.110754	2.86041	0.00423094	0.0496574
FGF14	33.7692	-1.53635	0.537171	-2.86007	0.00423548	0.0496791
FBXW7	451.713	-0.371816	0.130014	-2.85983	0.00423871	0.0496851
MYL12B	10772.8	-0.326578	0.114203	-2.85962	0.00424155	0.0496867
CD40LG	22.3155	-1.08971	0.381131	-2.85914	0.0042479	0.0497295
EN1	7.85449	2.23525	0.781974	2.85847	0.00425684	0.0497706
CPEB1	11.0769	1.02597	0.3589	2.85864	0.00425461	0.0497706
C14orf166	3428.92	-0.351138	0.12286	-2.85804	0.0042626	0.0498063
SH3YL1	1966.15	-0.586973	0.205437	-2.8572	0.00427399	0.0499012
TEKT2	433.549	-1.08348	0.379232	-2.85704	0.00427616	0.0499012
SLC4A5	24.8404	0.672213	0.235309	2.85673	0.00428033	0.0499182
SPCS3	2696.94	-0.367748	0.128746	-2.85639	0.00428493	0.0499401
HOXA13	37.0956	1.56239	0.547393	2.85423	0.00431411	0.0502483
CDC42EP4	2086.72	0.587738	0.205974	2.85346	0.00432463	0.0503389
C6orf118	95.4126	-1.68407	0.590325	-2.85278	0.00433382	0.050414
NR2C1	489.833	-0.395637	0.13872	-2.85205	0.00434389	0.0504991
APEH	3125.66	0.389422	0.136584	2.85115	0.00435618	0.0506099
CBLL1	591.56	0.287601	0.100912	2.85002	0.00437165	0.0507366
GLS2	11.6343	0.822975	0.288774	2.84989	0.00437341	0.0507366
MT-ND5	110302	-0.881458	0.309311	-2.84975	0.00437537	0.0507366
SNRPD2	5308.48	0.450379	0.158138	2.84801	0.00439932	0.0509636
ZNF841	339.909	-0.497425	0.174662	-2.84793	0.00440049	0.0509636
NAA30	486.054	0.395926	0.139077	2.8468	0.00441605	0.0511116
DNAH6	195.008	-1.07359	0.377179	-2.84635	0.00442234	0.0511199
FAM220A	390.815	0.298993	0.105042	2.84643	0.00442129	0.0511199
DKK3	793.501	0.775384	0.272451	2.84596	0.0044278	0.0511509
GRM3	7.05448	1.57277	0.552874	2.84472	0.0044451	0.0513184
CDCP2	1.71359	1.49878	0.527014	2.84391	0.00445631	0.0514156
ANKRD54	1087.72	-0.409093	0.143901	-2.84287	0.00447089	0.051519
TMEM165	2338.86	-0.389766	0.137097	-2.84299	0.00446918	0.051519
SLC9A3R2	4019.22	-0.593703	0.208907	-2.84195	0.00448381	0.0516355
SAC3D1	676.473	0.565246	0.198917	2.84162	0.00448851	0.0516572
IGDCC3	59.6866	1.50763	0.530627	2.84122	0.00449413	0.0516572
KRT39	2.63461	1.5991	0.562791	2.84138	0.00449187	0.0516572
FAM154A	3.10219	1.08576	0.382181	2.84096	0.00449778	0.0516668
ZNF382	115.401	0.552344	0.194459	2.84041	0.00450562	0.0517245
TMEM62	715.064	-0.494555	0.174314	-2.83714	0.0045519	0.0522231
PRDM16	19.7162	1.04847	0.369626	2.83656	0.00456019	0.0522856
PCDHGB2	23.7884	1.05315	0.371538	2.83458	0.00458856	0.0525781
PLIN5	145.26	-0.995509	0.351235	-2.83431	0.00459245	0.0525898
DGKE	294.721	-0.553455	0.195368	-2.83288	0.00461302	0.0527657
C4orf22	18.6365	-1.85282	0.654049	-2.83285	0.00461355	0.0527657
FAM72A	18.3406	0.670077	0.236577	2.83238	0.00462032	0.0528103
A4GALT	1712.03	-0.744316	0.26285	-2.83172	0.0046299	0.052854
C17orf99	5.24026	1.21107	0.427669	2.83179	0.00462884	0.052854
MSTN	7.54679	-1.29958	0.459099	-2.83073	0.00464425	0.0529848
VWA3B	162.246	-1.26814	0.448111	-2.82996	0.00465536	0.0530456
LRRC66	40.0884	-1.13835	0.402232	-2.83008	0.00465361	0.0530456
SNAI1	93.2797	0.639818	0.22612	2.82955	0.00466135	0.053081
GPR88	2.07988	1.12058	0.396058	2.82934	0.00466438	0.0530826
POLR2D	1114.23	0.246108	0.0870131	2.82839	0.00467821	0.0531741
ZNF425	100.424	0.581935	0.205734	2.82858	0.00467548	0.0531741
DIDO1	1537.2	0.294194	0.104028	2.82804	0.00468334	0.0531995
ELOVL4	44.0459	1.10071	0.389344	2.82709	0.00469738	0.0532795
COA3	2270.55	-0.485308	0.171671	-2.82697	0.00469909	0.0532795
PCDHGA8	5.31718	1.11096	0.392966	2.82711	0.00469704	0.0532795
SLC39A2	35.1804	-1.36784	0.4839	-2.82669	0.00470315	0.0532927
EPHB2	670.105	0.855298	0.302611	2.82639	0.00470753	0.0533094
BRWD3	453.953	0.405024	0.143433	2.82379	0.00474592	0.0537111
NLRC3	128.929	-0.628409	0.222559	-2.82356	0.00474928	0.053716
CHRNB4	9.99673	1.12571	0.39901	2.82127	0.00478342	0.0540688
ATP5L	3918.24	-0.331012	0.117344	-2.82088	0.00478922	0.0541011
HOXB6	1964.62	-1.02417	0.363259	-2.8194	0.00481137	0.0542513
SERINC2	12349.8	-0.783657	0.277945	-2.81947	0.00481027	0.0542513
UBOX5	415.023	0.370097	0.131255	2.81969	0.00480699	0.0542513
SLC25A26	413.871	0.358366	0.127157	2.8183	0.00482781	0.0544032
CARD8	543.512	-0.343415	0.121891	-2.81739	0.00484152	0.0545161
HMGA2	613.472	1.38217	0.49061	2.81724	0.00484377	0.0545161
PANK2	602	0.294988	0.104795	2.81492	0.00487893	0.0547441
LLGL1	906.63	0.502062	0.178355	2.81496	0.0048783	0.0547441
LSM14B	1370.59	0.3229	0.114693	2.81534	0.0048726	0.0547441
NPR1	574.972	1.13616	0.403621	2.81493	0.00487877	0.0547441
RAC3	472.225	0.65732	0.233475	2.81537	0.00487205	0.0547441
GAK	3035.61	-0.304722	0.108265	-2.81459	0.00488393	0.0547668
TTC21A	373.779	-0.785516	0.279118	-2.81428	0.00488861	0.0547859
HOXA1	27.6975	1.24186	0.441382	2.81357	0.00489947	0.054874
POU6F2	18.2074	2.15546	0.766165	2.81331	0.00490341	0.0548847
VPS51	2178.69	0.438671	0.155966	2.81261	0.00491419	0.0549719
CLDN18	5.27281	1.42885	0.508259	2.81127	0.0049346	0.0551666
SEZ6	9.43065	1.26846	0.451293	2.81073	0.0049429	0.0551959
UBA2	2043.52	0.353638	0.125818	2.81071	0.00494323	0.0551959
CIB4	2.23594	1.50881	0.536974	2.80983	0.00495672	0.0553129
TRMT12	330.894	0.513373	0.182729	2.80948	0.00496212	0.0553395
SLC6A17	11.3179	1.25803	0.447816	2.80926	0.00496558	0.0553446
TNFRSF10A	249.985	0.566705	0.201788	2.80842	0.00497853	0.0553562
SIX3	35.9522	1.65509	0.589333	2.80841	0.00497869	0.0553562
CALN1	76.5123	-1.63902	0.583541	-2.80875	0.00497344	0.0553562
ENSG00000255872	1.4143	1.11654	0.397562	2.80846	0.00497785	0.0553562
SLCO1A2	14.2873	1.86803	0.665222	2.80813	0.00498305	0.0553712
TGFBRAP1	678.976	0.292704	0.104243	2.8079	0.0049866	0.0553772
NLRP7	44.8755	-1.51648	0.540167	-2.80743	0.0049938	0.0554237
RAE1	991.154	0.371765	0.132435	2.80716	0.0049981	0.0554378
ZNF707	371.659	0.45571	0.162399	2.80611	0.00501442	0.0555803
PLA2G2C	11.678	-1.34869	0.480657	-2.80594	0.00501699	0.0555803
BTLA	22.2544	-1.0634	0.379111	-2.80498	0.00503196	0.0557125
CCNO	712.402	-0.894996	0.31914	-2.8044	0.00504106	0.055727
EMB	228.532	0.945079	0.337032	2.80412	0.00504541	0.055727
FAM72B	18.4201	0.677199	0.241495	2.8042	0.00504421	0.055727
APOD	660.739	-1.29831	0.462974	-2.80428	0.00504296	0.055727
NDUFA10	2483.64	0.262832	0.0937487	2.80358	0.00505385	0.0557533
CLDN1	1603.43	1.12946	0.402854	2.80366	0.00505268	0.0557533
LPCAT2	744.973	-0.726208	0.259151	-2.80226	0.00507461	0.0559486
FAM149A	526.741	-0.954457	0.340836	-2.80034	0.0051049	0.0562151
SFXN5	516.032	0.466133	0.166451	2.80042	0.00510357	0.0562151
ZDHHC15	37.2635	1.11312	0.397676	2.79906	0.00512518	0.0564046
RPS12	19527.2	0.516694	0.184621	2.79868	0.00513123	0.056415
NME9	66.5104	-1.07631	0.384612	-2.79842	0.00513534	0.056415
R3HDM4	2888.53	-0.387276	0.138391	-2.79842	0.00513532	0.056415
FST	129.155	1.38886	0.496432	2.79767	0.0051472	0.0565115
MS4A1	63.209	-1.56864	0.56083	-2.79699	0.0051581	0.0565974
CFAP44	397.252	-0.696389	0.249148	-2.79508	0.00518868	0.056899
WSCD2	22.5305	1.38983	0.497403	2.79417	0.00520323	0.0570244
LYRM9	182.683	-0.55549	0.198873	-2.79318	0.00521921	0.0571655
G0S2	592.301	-0.965593	0.345777	-2.79253	0.00522982	0.0572393
KIDINS220	1446.51	0.401896	0.143926	2.79238	0.00523219	0.0572393
JOSD1	1337.8	0.315075	0.112851	2.79196	0.005239	0.0572797
LRRC38	1.98935	1.55007	0.555361	2.7911	0.00525285	0.057397
SPC25	167.802	0.550832	0.197406	2.79035	0.00526512	0.0574312
LRRC55	31.1488	1.39061	0.498367	2.79033	0.00526536	0.0574312
PRMT6	540.91	0.49064	0.175823	2.79053	0.00526212	0.0574312
KAT6A	1313.17	0.383548	0.137468	2.79008	0.00526948	0.057442
EPPIN	31.605	-1.41141	0.50591	-2.78985	0.00527324	0.0574489
ARHGEF40	1033.7	0.556436	0.199501	2.78914	0.00528485	0.0575413
CCDC64	641.099	-0.685606	0.245832	-2.78892	0.00528848	0.0575466
FOXD4L1	9.22141	-0.974791	0.349551	-2.7887	0.00529204	0.0575514
KRT33B	0.720958	2.54226	0.911855	2.788	0.00530339	0.0576066
COLEC10	6.86306	1.16683	0.418512	2.78803	0.00530289	0.0576066
EXPH5	495.43	-0.545661	0.195742	-2.78766	0.00530908	0.0576343
DYRK1B	1630.66	0.464284	0.166638	2.78618	0.00533339	0.057762
LRFN5	37.934	1.4749	0.529297	2.78652	0.00532766	0.057762
EVL	2287.49	-0.428674	0.153857	-2.78617	0.00533342	0.057762
RPS29	7310.46	0.501582	0.179989	2.78674	0.0053241	0.057762
SGK3	202.756	-0.5127	0.184075	-2.78527	0.00534825	0.0578012
KCNK3	94.1071	1.28321	0.460729	2.78518	0.0053498	0.0578012
SV2B	6.89715	1.08704	0.390283	2.78526	0.00534853	0.0578012
TMEM212	12.8882	-2.23022	0.800628	-2.78558	0.00534316	0.0578012
AC006994.3	0.721256	-1.77762	0.638285	-2.785	0.00535278	0.0578012
HTR1A	0.71547	2.10192	0.754816	2.78468	0.00535812	0.0578249
C1orf186	3974.2	-1.04481	0.375245	-2.78436	0.00536342	0.0578481
FAM27C	5.84004	-1.31118	0.471102	-2.78323	0.00538211	0.0579658
MCTP1	117.911	0.857746	0.308195	2.78313	0.0053838	0.0579658
DPY19L3	712.591	0.469864	0.168809	2.7834	0.00537923	0.0579658
RNF5	1240.23	0.329407	0.118384	2.78254	0.0053935	0.0580362
C8B	8.78673	-1.90442	0.684519	-2.78213	0.00540036	0.058076
CYP4B1	162.794	-1.38764	0.498854	-2.78167	0.00540808	0.058091
PMCH	4.33117	-1.72535	0.620217	-2.78185	0.00540506	0.058091
MRGBP	637.749	0.426284	0.153332	2.78014	0.00543362	0.0581952
MFSD6	995.107	0.445586	0.160258	2.78042	0.00542887	0.0581952
CHST2	776.113	0.872668	0.31384	2.78061	0.00542564	0.0581952
TRAIP	315.576	0.487211	0.175243	2.78021	0.00543242	0.0581952
SLC22A5	613.304	-0.521364	0.187529	-2.78017	0.00543305	0.0581952
SNX14	1093.95	-0.279205	0.10045	-2.77953	0.0054437	0.0582013
SLC2A7	1.61014	1.80401	0.648998	2.77968	0.00544126	0.0582013
PLEKHM1	707.644	-0.35774	0.128689	-2.77988	0.00543788	0.0582013
TMEM147	3356.07	0.39321	0.141479	2.77928	0.0054479	0.0582123
ITGB3BP	374.573	-0.398615	0.143523	-2.77735	0.00548035	0.0584434
AUH	221.415	-0.374149	0.134717	-2.77729	0.00548146	0.0584434
SNX32	33.668	0.908825	0.327244	2.77721	0.00548275	0.0584434
CIB1	4727.77	-0.508735	0.183192	-2.77705	0.00548543	0.0584434
GRIFIN	0.873521	1.98856	0.715987	2.77737	0.00548004	0.0584434
CDCA7L	441.688	0.635608	0.228898	2.77681	0.00548949	0.0584527
SCG3	7.31018	1.42508	0.513398	2.77579	0.00550678	0.0586029
GTF3C1	3198.15	0.270542	0.0974849	2.77522	0.00551639	0.0586711
SYNPR	2.31284	2.27209	0.818911	2.77453	0.00552823	0.058763
ACAP1	381.09	-0.789123	0.284546	-2.77327	0.00554957	0.0588781
PPIL1	743.793	0.435123	0.15689	2.77342	0.00554706	0.0588781
KCNJ12	167.028	1.42226	0.51287	2.77314	0.00555188	0.0588781
COL14A1	925.878	-1.01567	0.366181	-2.77369	0.00554249	0.0588781
FAM217B	252.4	0.42959	0.154941	2.7726	0.00556111	0.0589419
PSMA7	4632.56	0.39822	0.143643	2.77229	0.0055663	0.0589423
CHCHD5	581.238	0.723614	0.261023	2.77222	0.00556756	0.0589423
WDR83OS	3390.87	0.391692	0.14136	2.77089	0.0055904	0.0591501
CLIC2	146.664	-0.662647	0.239277	-2.76938	0.00561633	0.0593902
CKS1B	564.378	0.61528	0.222297	2.76782	0.00564325	0.0596405
SLC34A3	14.8039	1.13431	0.409872	2.76748	0.00564908	0.0596678
SPATA17	186.329	-0.928052	0.335462	-2.76649	0.00566636	0.0598159
C11orf52	4.39086	-1.00089	0.361916	-2.76552	0.00568315	0.0599587
MT-CO1	408648	-0.785832	0.284197	-2.7651	0.00569056	0.0600024
WIBG	1099.66	-0.347381	0.125676	-2.7641	0.005708	0.0601517
FCF1	781.279	0.351561	0.127217	2.76347	0.00571905	0.0602231
IMPDH2	4652.54	0.415616	0.150403	2.76334	0.00572132	0.0602231
PTPN6	2002.22	-0.448466	0.162325	-2.76277	0.00573133	0.0602742
KATNBL1	440.677	-0.462633	0.167457	-2.76269	0.00573274	0.0602742
CYP46A1	28.2781	0.970012	0.351261	2.76151	0.00575345	0.0604313
SMOC2	1014.42	0.841621	0.304831	2.76094	0.00576353	0.0604313
ANXA1	7817.57	-0.838037	0.30353	-2.76097	0.00576297	0.0604313
UGCG	1515.49	-0.505057	0.182904	-2.76132	0.00575678	0.0604313
F8A1	267.855	-0.602686	0.218293	-2.76091	0.00576414	0.0604313
ERICH2	116.733	-0.93106	0.337366	-2.75979	0.00578385	0.0606034
MIXL1	24.8211	0.908026	0.329057	2.75948	0.00578927	0.0606256
FOXC1	546.833	-1.09697	0.397646	-2.75867	0.0058037	0.060645
PIP5K1B	167.208	0.827365	0.299918	2.75864	0.00580433	0.060645
TXNDC2	1.55779	1.09885	0.398311	2.75879	0.00580166	0.060645
TCTN1	1028.39	-0.554686	0.20105	-2.75894	0.00579891	0.060645
CERS6	470.108	0.547973	0.19866	2.75834	0.00580961	0.0606657
KIF12	1374	-1.07592	0.390336	-2.7564	0.00584407	0.0609909
IDO2	16.5322	-1.28082	0.464751	-2.75592	0.00585271	0.0610464
ZNF599	150.168	0.352815	0.128043	2.75545	0.00586115	0.0610997
POLR1E	600.263	0.31683	0.115035	2.7542	0.00588359	0.0612988
KRT36	6.77133	1.24086	0.450607	2.75376	0.00589144	0.0613205
CFAP53	177.093	-1.07208	0.389339	-2.75359	0.00589459	0.0613205
ZNF566	183.626	0.347189	0.126089	2.75353	0.00589569	0.0613205
AQR	1151.19	-0.302576	0.109926	-2.75254	0.00591354	0.0614028
CD48	280.081	-0.966757	0.351209	-2.75265	0.0059115	0.0614028
LTB	635.624	-1.06654	0.387477	-2.75253	0.00591363	0.0614028
UNC80	10.7877	1.32761	0.482437	2.75189	0.00592518	0.0614638
CWC15	1339.22	-0.371219	0.134902	-2.75176	0.00592765	0.0614638
UCKL1	1278.19	0.452258	0.164359	2.75165	0.00592955	0.0614638
MGAT4C	4.07708	1.65793	0.602723	2.75073	0.00594624	0.0616021
C20orf85	908.761	-2.00591	0.729487	-2.74976	0.00596397	0.061751
CD28	53.8724	-0.867982	0.315695	-2.74943	0.00596985	0.061777
RRP1B	1238.93	0.309034	0.112408	2.74921	0.00597383	0.0617834
PAGE4	16.9311	-2.00627	0.729886	-2.74875	0.00598233	0.0618365
KRTCAP2	781.056	-0.495535	0.180302	-2.74836	0.00598944	0.0618751
NPM3	1150.33	0.493344	0.179534	2.74792	0.00599752	0.0618935
LRRC20	491.768	0.535645	0.194929	2.74789	0.00599796	0.0618935
CSE1L	3076.89	0.422527	0.153926	2.74499	0.00605118	0.0621407
PSMG2	1385.61	-0.323245	0.117761	-2.74493	0.00605236	0.0621407
KIAA0513	310.669	-0.737096	0.268523	-2.745	0.00605101	0.0621407
RNASEK-C17orf49	23.0089	-0.448238	0.163277	-2.74525	0.00604641	0.0621407
SPAG11B	4.92953	2.54409	0.926536	2.74581	0.00603613	0.0621407
MAL	1590.8	1.56864	0.571234	2.74605	0.00603177	0.0621407
CCDC157	245.928	-0.541463	0.197155	-2.74639	0.00602558	0.0621407
MT-ND3	69320.6	-0.887747	0.323286	-2.74601	0.00603248	0.0621407
GPRIN2	55.6173	1.74904	0.637139	2.74514	0.00604845	0.0621407
MAFG	601.714	0.530967	0.193474	2.74438	0.00606249	0.06221
AMPD2	1169.17	0.381195	0.138915	2.74408	0.00606802	0.062232
TMEM104	651.239	0.384851	0.140268	2.74368	0.00607553	0.0622742
ZNF652	1092.73	-0.265682	0.0968495	-2.74324	0.00608357	0.0623218
TESPA1	46.8735	-0.911297	0.332229	-2.74297	0.00608855	0.0623381
UBASH3A	50.197	-1.00414	0.366185	-2.74217	0.00610355	0.0623526
ZNF568	167.797	0.608975	0.222077	2.74218	0.00610332	0.0623526
DDO	61.4438	-0.747711	0.272633	-2.74256	0.0060963	0.0623526
AATF	1678.99	0.326177	0.118941	2.74233	0.00610048	0.0623526
MRPS31	415.41	-0.355373	0.129626	-2.74152	0.00611551	0.0624089
CCDC42	3.29604	1.28841	0.469965	2.7415	0.00611585	0.0624089
GDPD5	512.911	0.793719	0.289546	2.74125	0.00612058	0.0624224
BLVRA	946.242	-0.435656	0.158949	-2.74086	0.00612793	0.0624627
SLC25A34	67.6976	-0.837158	0.305468	-2.74057	0.00613322	0.0624819
FCN2	0.663814	2.03303	0.742437	2.73831	0.00617553	0.0628782
PTPN18	2499.27	-0.484347	0.177044	-2.73574	0.00622393	0.0633007
ADGB	37.5738	-1.77619	0.649248	-2.73577	0.00622354	0.0633007
PPFIBP1	994.935	0.46204	0.168958	2.73465	0.00624468	0.0634415
CCDC64B	931.878	-0.673044	0.246111	-2.73472	0.0062434	0.0634415
GID8	2149.21	0.303735	0.111079	2.7344	0.00624936	0.063454
HRNR	8.59457	1.17895	0.431197	2.73413	0.00625445	0.0634706
NACC1	4085.15	0.380133	0.139063	2.73352	0.00626608	0.0635535
DSPP	1.5478	1.65185	0.604422	2.73294	0.00627724	0.0636315
UBQLN2	955.729	0.323422	0.118399	2.73163	0.00630226	0.0638499
SENP3	473.863	0.358952	0.131441	2.7309	0.00631619	0.0639558
SIRT6	878.91	-0.371594	0.136109	-2.73013	0.00633102	0.0640452
TNFAIP8L2	117.462	-0.823618	0.301683	-2.73008	0.00633199	0.0640452
CHD4	6626.67	0.282391	0.103454	2.72964	0.00634044	0.0640742
ANKRD33B	145.362	1.24337	0.455519	2.72956	0.00634184	0.0640742
GRB10	857.006	0.544353	0.199453	2.72923	0.00634828	0.064104
ZNHIT6	448.507	0.268302	0.0983388	2.72834	0.00636531	0.0642407
PCDHB10	65.7873	0.734362	0.26919	2.72805	0.00637103	0.0642631
GOLGA8A	840.089	-0.874146	0.320521	-2.72727	0.00638617	0.0643562
SPAG11A	1.5842	2.3966	0.878776	2.72721	0.00638727	0.0643562
GCNT2	912.19	-0.685521	0.25141	-2.72671	0.00639698	0.0644055
MITD1	428.488	-0.334307	0.12261	-2.72659	0.00639917	0.0644055
LNPEP	1128.46	0.347397	0.12746	2.72554	0.00641969	0.0645413
TGS1	514.744	0.371868	0.136437	2.72556	0.00641922	0.0645413
APBB1IP	199.514	-0.80367	0.295104	-2.72334	0.00646257	0.0649368
WFIKKN1	61.5319	-0.975664	0.358369	-2.72252	0.0064787	0.0650633
RAB11FIP2	420.282	0.62403	0.229299	2.72146	0.00649937	0.0652352
DYSF	492.938	0.637086	0.234123	2.72116	0.00650536	0.0652597
GABRA3	44.9935	1.96681	0.722882	2.72078	0.00651275	0.0652981
IGLON5	38.8197	1.33421	0.490415	2.72058	0.00651676	0.0653027
SLC18A1	3.58292	1.65356	0.608108	2.71919	0.00654412	0.0655202
RAB39B	52.7799	0.883602	0.324981	2.71894	0.00654917	0.0655202
SNRNP35	672.331	-0.452504	0.16642	-2.71905	0.00654692	0.0655202
LDLRAD3	466.67	0.523552	0.192582	2.71859	0.00655603	0.0655532
ITGB5	3906.84	0.51898	0.190935	2.71809	0.00656592	0.0656163
INPP5D	467.12	-0.703781	0.258979	-2.71752	0.00657727	0.065694
MAPRE1	2395.66	0.315818	0.116241	2.71692	0.0065893	0.0657784
ACADVL	8919.1	-0.467604	0.172157	-2.71614	0.00660481	0.0658974
C1orf54	237.608	-0.61563	0.226759	-2.71491	0.00662945	0.0660264
FBXW9	658.768	0.563603	0.207656	2.71412	0.00664516	0.0660264
CYP4V2	418.7	-0.560003	0.206334	-2.71406	0.0066465	0.0660264
YWHAB	6316.28	0.347133	0.127852	2.71512	0.00662518	0.0660264
CIITA	709.616	-0.79428	0.292548	-2.71504	0.00662669	0.0660264
NDNL2	489.18	-0.389849	0.143615	-2.71455	0.00663668	0.0660264
C5orf49	442.588	-1.36358	0.502373	-2.71428	0.00664204	0.0660264
HIST1H3A	7.06679	-1.01256	0.373038	-2.71437	0.00664028	0.0660264
SPTAN1	6944.3	0.304553	0.112228	2.7137	0.00665358	0.0660611
OLFML2A	456.937	0.733199	0.270246	2.71308	0.00666606	0.0661135
CCNL2	3824.32	-0.558041	0.205673	-2.71324	0.00666286	0.0661135
EFCAB12	193.973	-1.03241	0.380586	-2.71268	0.00667418	0.0661583
SYCE1	3.49531	-2.40096	0.885248	-2.71218	0.00668415	0.0662214
IL18	337.271	-0.795033	0.293364	-2.71006	0.00672711	0.0666111
AMER2	2.31229	1.64039	0.605359	2.70978	0.00673273	0.0666308
EFNB2	1036.44	0.762626	0.281554	2.70863	0.00675609	0.066826
C15orf27	26.7057	0.635108	0.234518	2.70814	0.00676616	0.0668896
DUSP26	23.7293	1.2476	0.460847	2.70719	0.00678548	0.0670444
SLC26A3	4.61855	-1.69158	0.625001	-2.70652	0.00679924	0.0671335
LOXL2	1174.98	0.61991	0.229069	2.70622	0.00680545	0.0671335
RIPPLY3	216.639	-1.14112	0.421645	-2.70634	0.00680295	0.0671335
LIPK	1.2919	2.14102	0.791502	2.705	0.00683037	0.0673431
B4GALT6	78.3195	0.657347	0.243284	2.70197	0.00689295	0.0679236
LINC00116	1108.47	-1.09686	0.40605	-2.70129	0.00690711	0.0680267
RPL27A	26248	-0.457549	0.1694	-2.70101	0.006913	0.0680482
FOLR1	2716.71	1.23008	0.45551	2.70045	0.00692463	0.0680898
TNKS	1334.54	0.475339	0.176012	2.70061	0.00692126	0.0680898
TMEM38A	322.296	0.678903	0.25147	2.69973	0.00693948	0.0681627
RIMS1	4.90683	1.6167	0.598798	2.6999	0.00693597	0.0681627
REN	192.666	-1.19514	0.442747	-2.69938	0.00694694	0.0681996
GIMAP1	125.123	-0.762004	0.282314	-2.69914	0.00695198	0.0682126
CXCL14	7436.31	-1.53182	0.567613	-2.69871	0.00696096	0.0682643
KIAA1549	570.256	0.54173	0.200832	2.69744	0.00698756	0.0683256
ATG101	823.885	0.521283	0.193344	2.69615	0.00701463	0.0683256
GPR65	67.2756	-0.789565	0.292692	-2.69759	0.00698425	0.0683256
ANXA9	169.778	0.759633	0.281613	2.69744	0.00698759	0.0683256
MED12L	29.4279	0.956809	0.354932	2.69575	0.00702302	0.0683256
IL2RG	881.478	-0.929377	0.344747	-2.69582	0.00702151	0.0683256
TTC12	380.818	-0.452896	0.16795	-2.69661	0.00700488	0.0683256
NMT2	248.18	0.405706	0.150442	2.69675	0.00700188	0.0683256
LARP1	5206.74	0.291977	0.10827	2.69676	0.0070017	0.0683256
EXOG	172.234	-0.387173	0.143593	-2.69633	0.00701077	0.0683256
SLC6A5	1.02829	2.25563	0.836269	2.69725	0.00699148	0.0683256
FOS	5547.87	-0.917517	0.340151	-2.69738	0.00698875	0.0683256
MAPT	46.0396	0.817756	0.303214	2.69696	0.00699762	0.0683256
PALM2	9.52486	0.927284	0.34392	2.69622	0.00701315	0.0683256
CCDC7	30.5576	-0.543472	0.201585	-2.696	0.00701782	0.0683256
PRB2	0.677674	2.04985	0.760672	2.69478	0.00704344	0.0684518
CASP4	1011.89	-0.487629	0.180946	-2.69489	0.00704117	0.0684518
AKAP9	844.123	0.394256	0.146336	2.69419	0.00705594	0.068537
TRAT1	17.991	-1.15099	0.427446	-2.69271	0.0070874	0.0688062
SUPT16H	3108.49	0.260259	0.0966597	2.69253	0.00709129	0.0688076
TLX2	12.7424	1.56142	0.579975	2.69221	0.00709797	0.0688361
MYBBP1A	2280.91	0.332846	0.123663	2.69156	0.00711185	0.0688795
ARHGEF3	1488.62	-0.523024	0.194326	-2.69148	0.00711348	0.0688795
FRMD5	80.5419	1.23125	0.457463	2.69147	0.0071137	0.0688795
HLA-A	48394	-0.681606	0.253318	-2.69071	0.00713004	0.0690014
HLA-DOB	98.2292	-0.906228	0.336841	-2.69037	0.00713718	0.0690341
MIIP	1261.56	-0.423431	0.1574	-2.69015	0.00714191	0.0690435
SYNPO	1141.41	0.534219	0.198653	2.68921	0.00716216	0.0692028
CD226	55.2272	-0.753602	0.280272	-2.68882	0.00717049	0.0692105
LRP8	372.292	0.622214	0.231401	2.6889	0.00716883	0.0692105
AFAP1L1	143.287	0.543799	0.20228	2.68835	0.00718068	0.0692724
SUOX	1102.89	-0.383084	0.142516	-2.68802	0.00718779	0.0693047
THAP8	234.9	0.364675	0.135687	2.68763	0.00719619	0.0693493
PRKCH	495.588	-0.491171	0.182928	-2.68506	0.00725173	0.069468
HUWE1	5896.03	0.38568	0.14363	2.68523	0.00724802	0.069468
SNAP23	767.763	-0.304885	0.113553	-2.68496	0.0072539	0.069468
DNAJC17	546.995	-0.477443	0.177709	-2.68666	0.00721708	0.069468
THBS4	481.22	1.13554	0.422821	2.68564	0.00723918	0.069468
HIP1R	1931.05	-0.389779	0.145118	-2.68594	0.00723259	0.069468
SMPD2	614.286	-0.426263	0.158674	-2.68641	0.00722234	0.069468
RSPO2	6.94936	1.58789	0.591288	2.68548	0.00724265	0.069468
USH1G	35.0766	1.51867	0.565604	2.68504	0.00725218	0.069468
C1orf228	138.2	-0.834383	0.310657	-2.68587	0.00723415	0.069468
ONECUT3	47.1851	-1.52705	0.568562	-2.68581	0.00723551	0.069468
TMEM110-MUSTN1	12.4147	-0.747899	0.278404	-2.68638	0.00722309	0.069468
PARS2	229.308	0.376337	0.140197	2.68434	0.00726735	0.0695606
MAP6	258.994	-0.951895	0.354683	-2.68379	0.00727932	0.0695751
C17orf51	85.646	0.611789	0.227961	2.68375	0.00728023	0.0695751
ZNF585B	323.333	0.440131	0.16399	2.6839	0.00727697	0.0695751
ITGAL	580.537	-0.933559	0.347892	-2.68348	0.00728614	0.0695774
ACER2	33.6244	0.743286	0.276995	2.68339	0.00728805	0.0695774
EIF4A3	2282.95	0.36959	0.137772	2.68262	0.00730485	0.0697016
LPXN	319.261	-0.567309	0.211516	-2.68211	0.00731584	0.0697702
ZNF443	188.793	-0.436139	0.162681	-2.68095	0.00734137	0.0699773
FRMPD2	29.9751	-1.24374	0.464018	-2.68037	0.00735405	0.0700618
DYNC1I2	1458.03	0.306165	0.114239	2.68003	0.00736151	0.0700965
SSPN	239.705	0.728066	0.271695	2.67972	0.00736838	0.0701256
DNAJC8	2199.29	-0.242675	0.0905838	-2.67902	0.00738387	0.0702367
FAM83C	8.31507	-1.4881	0.555578	-2.67846	0.00739611	0.0702802
FADS6	7.6477	1.77265	0.661796	2.67855	0.00739427	0.0702802
PIK3C2B	594.588	0.440269	0.164465	2.67697	0.00742903	0.0705566
REL	128.824	0.489191	0.182803	2.67606	0.00744943	0.0707138
SLC25A13	960.428	0.34616	0.129377	2.67559	0.00745974	0.070749
UNC93A	33.3665	1.1509	0.430156	2.67554	0.00746094	0.070749
EPHA10	34.3776	1.21333	0.45352	2.67537	0.0074647	0.070749
FKBP1A	5396.59	0.336252	0.125701	2.675	0.00747285	0.0707898
MCCC2	2915.89	-0.43	0.160825	-2.67372	0.0075015	0.0709879
FIGF	12.485	-1.20257	0.449756	-2.67383	0.00749909	0.0709879
GCC1	520.683	0.326003	0.121942	2.67342	0.0075083	0.0710157
DBN1	6444.87	0.398966	0.149317	2.67193	0.00754153	0.0712933
RNF187	4926.5	0.360816	0.135057	2.67157	0.00754967	0.0713335
CDC25B	2049.35	0.598741	0.224199	2.67058	0.007572	0.0714497
SOD2	9603.46	-0.728799	0.272906	-2.67051	0.00757363	0.0714497
ZGLP1	112.133	-0.866957	0.324608	-2.67078	0.00756749	0.0714497
DRAM2	923.567	-0.30116	0.112829	-2.66916	0.00760413	0.0717006
ST8SIA5	34.0577	1.07329	0.402256	2.66818	0.00762637	0.0717186
AGAP1	932.048	0.399675	0.149757	2.66883	0.00761152	0.0717186
WDR63	88.9434	-1.30675	0.489811	-2.66787	0.00763338	0.0717186
COL8A2	227.96	0.840562	0.315051	2.66802	0.00763003	0.0717186
CD7	524.976	-1.01757	0.381305	-2.66866	0.00761539	0.0717186
TYW1	347.662	0.263714	0.0988262	2.66846	0.00761994	0.0717186
PRR3	578.907	0.43182	0.16185	2.66803	0.0076297	0.0717186
KRBA2	9.63265	0.696703	0.261221	2.6671	0.00765092	0.0718466
BBC3	351.68	-0.576203	0.216074	-2.66669	0.00766026	0.0718609
LSMEM1	37.4307	-0.73049	0.273921	-2.66679	0.00765801	0.0718609
MRTO4	1525.95	0.335791	0.125954	2.66598	0.0076765	0.0719049
AK7	213.22	-0.927557	0.347912	-2.66607	0.00767434	0.0719049
FAM178B	75.2109	1.169	0.438489	2.66597	0.0076767	0.0719049
MRVI1	374.522	-0.712996	0.267503	-2.66538	0.00769019	0.0719946
MCM8	379.852	0.488701	0.183365	2.66519	0.00769458	0.071999
TOMM22	2004.07	0.361218	0.135566	2.66452	0.00770971	0.0720063
GPR161	406.029	0.636005	0.238699	2.66447	0.00771104	0.0720063
IRX5	57.5445	-1.12943	0.423828	-2.66482	0.00770295	0.0720063
RGAG1	4.34428	0.854821	0.320821	2.66448	0.00771077	0.0720063
RABEPK	607.276	0.319688	0.120027	2.66346	0.00773413	0.0721706
SP9	27.3342	-2.04451	0.767642	-2.66336	0.00773649	0.0721706
ARHGAP36	4.59348	1.7706	0.664904	2.66295	0.00774599	0.0722225
ZBTB5	491.391	0.339152	0.127374	2.66264	0.007753	0.0722512
NAB1	983.311	0.484375	0.181956	2.66204	0.00776686	0.0723436
ZNF18	228.966	-0.405526	0.152358	-2.66167	0.00777552	0.072351
PNRC2	1339.44	-0.279966	0.10518	-2.66178	0.00777295	0.072351
HSPB1	31868.8	-0.64248	0.241416	-2.6613	0.00778403	0.0723934
TPD52L3	0.835052	2.52658	0.949546	2.66083	0.0077948	0.0724569
LAMA2	217.857	0.837108	0.314696	2.66006	0.00781277	0.0725872
FAAH	1158.76	-0.624628	0.234838	-2.65983	0.00781807	0.0725997
CDHR3	297.42	-1.21571	0.457346	-2.65818	0.0078563	0.072881
HDC	29.986	1.33505	0.502225	2.65828	0.00785406	0.072881
GCOM1	2.98913	1.02577	0.386209	2.656	0.00790728	0.0733169
E2F5	315.436	0.394222	0.148503	2.65464	0.00793932	0.0733983
FRG1B	70.4867	0.797106	0.300221	2.65507	0.00792928	0.0733983
FAM81A	123.482	-0.785214	0.295786	-2.65467	0.00793868	0.0733983
ZNRF3	9.3559	1.05353	0.396859	2.65467	0.00793861	0.0733983
C2orf66	6.76694	-1.29471	0.487723	-2.65461	0.00794003	0.0733983
C17orf67	71.7504	-0.553688	0.208517	-2.65536	0.00792234	0.0733983
RBM28	760.993	0.297357	0.112028	2.6543	0.0079472	0.0734276
NADSYN1	2433.69	-0.465044	0.175275	-2.65322	0.00797272	0.0736264
PADI1	58.5459	-1.29288	0.48745	-2.65234	0.0079937	0.0737831
NANS	1734.12	-0.44932	0.169417	-2.65216	0.00799789	0.0737847
DSP	6455.74	0.51561	0.194452	2.6516	0.00801104	0.0738689
PSMB1	4422.67	-0.260653	0.0983231	-2.65098	0.0080258	0.0739243
VPS37B	2006.3	-0.385336	0.14536	-2.6509	0.00802767	0.0739243
KAT6B	948.6	0.416805	0.157235	2.65084	0.00802912	0.0739243
ZNF829	96.7839	0.778043	0.293539	2.65056	0.00803589	0.0739495
UFSP1	50.667	0.557078	0.210201	2.65021	0.00804415	0.0739885
COL20A1	3.16638	1.51518	0.571806	2.64982	0.00805356	0.0740379
ZNF547	68.6933	-0.57164	0.21576	-2.64943	0.00806287	0.0740865
[truncated: 17,755 more rows]
