# Supplementary material for: Integrative models of histopathological images and multi-omics data predict prognosis in endometrial carcinoma
Source: PeerJ. 2023 Aug 11;11:e15674. doi: 10.7717/peerj.15674 (PMC10424667; doi:10.7717/peerj.15674)
Supplement: Supplemental Information 5 — Besides transcriptomics profile, we established the prognostic models using reverse phase protein array (RPPA) data with 203 proteins included. [file peerj-11-15674-s005.xlsx]

## Sheet: Table S4
id	TCGA-4E-A92E	TCGA-5S-A9Q8	TCGA-A5-A0G1	TCGA-A5-A0G2	TCGA-A5-A0G3	TCGA-A5-A0G5	TCGA-A5-A0G9	TCGA-A5-A0GA	TCGA-A5-A0GB	TCGA-A5-A0GD	TCGA-A5-A0GE	TCGA-A5-A0GG	TCGA-A5-A0GH	TCGA-A5-A0GI	TCGA-A5-A0GJ	TCGA-A5-A0GM	TCGA-A5-A0GN	TCGA-A5-A0GQ	TCGA-A5-A0GR	TCGA-A5-A0GU	TCGA-A5-A0GV	TCGA-A5-A0GW	TCGA-A5-A0GX	TCGA-A5-A0R6	TCGA-A5-A0R7	TCGA-A5-A0R8	TCGA-A5-A0R9	TCGA-A5-A0RA	TCGA-A5-A0VO	TCGA-A5-A0VP	TCGA-A5-A0VQ	TCGA-A5-A1OF	TCGA-A5-A1OG	TCGA-A5-A1OH	TCGA-A5-A1OJ	TCGA-A5-A1OK	TCGA-A5-A2K3	TCGA-A5-A2K4	TCGA-A5-A2K5	TCGA-A5-A2K7	TCGA-A5-A3LO	TCGA-A5-A3LP	TCGA-A5-A7WJ	TCGA-A5-A7WK	TCGA-A5-AB3J	TCGA-AJ-A23M	TCGA-AJ-A23N	TCGA-AJ-A23O	TCGA-AJ-A2QK
14-3-3_beta	0.0560902	0.0316686	-0.0355859	0.10268	0.138483	0.107004	0.145013	-0.328403	-0.186971	0.0130367	0.0316477	0.0310991	-0.444983	-0.146294	-0.0879636	0.00763162	-0.0339936	0.0567854	0.0253573	-0.0608934	0.0408261	0.119849	-0.360338	1.30427	0.151665	-0.0648276	-0.0257311	-0.0569381	0.24796	-0.0284635	0.130515	-0.26003	-0.070693	0.0982944	-0.150811	-0.0317036	0.188115	-0.252093	0.138273	-0.169155	-0.0072045	0.272496	0.00940011	0.0852592	0.033493	0.103342	-0.162028	0.0363565	-0.0216601
14-3-3_epsilon	0.0920031	0.00691788	0.0326924	0.145578	-0.0992078	-0.106459	0.151716	-0.275658	-0.0581858	-0.0401636	0.314017	-0.0890291	-0.184923	0.174205	-0.12351	0.0745816	0.0170575	0.315352	0.0701976	0.172544	0.142202	-0.0053742	-0.104624	-0.0394887	0.0440149	0.24735	-0.0476805	0.181967	-0.100612	0.111317	0.00185033	-0.1573	0.0229294	0.0495625	-0.349788	-0.236018	-0.0824092	-0.257088	0.0242751	-0.330989	0.112175	0.224729	-0.0748233	-0.0883472	-0.152381	-0.0691795	-0.299826	0.00271347	-0.0884257
14-3-3_zeta	0.0269868	-0.34553	0.411837	0.117847	-0.623081	-0.00247118	-0.160729	-0.230743	-0.105327	-0.506294	0.799406	-0.425681	0.036902	-0.585796	0.163853	0.108375	0.253189	0.823024	-0.316004	0.111475	-0.140496	0.231231	-0.234075	-0.133657	0.285935	0.399565	0.0817396	0.346811	-0.264055	-0.00198675	-0.309727	0.233425	0.447712	-0.0330017	0.724843	0.143629	0.561156	-0.0565959	-0.0749846	-0.479033	0.768524	0.403551	-0.125174	-0.0758104	-0.193802	0.354878	-0.246617	0.383809	0.171833
4E-BP1	-0.0319392	0.10111	-0.299058	-0.0420445	-0.348183	0.447334	-0.163704	0.737489	-0.0808099	0.0707705	0.534945	-0.144767	0.158666	-0.307896	-0.36837	-0.444775	-0.762759	0.0139632	-0.619498	0.280047	-0.10183	0.409396	-0.599354	-0.242341	-0.189948	-0.646685	-0.175318	-0.198495	0.155617	0.755328	-0.653257	0.743914	-0.104983	-0.18251	-0.448446	-0.0124238	0.375477	-0.204633	-0.0704014	0.624792	0.657176	0.454525	0.150189	-0.154535	-0.189687	-0.0139189	-0.446199	0.0562412	0.0315936
4E-BP1_pS65	0.221476	0.65012	-0.0684825	-0.104058	0.288509	0.311427	0.266474	0.751554	0.442437	-0.374233	-0.406087	0.328234	-0.212884	0.0768464	-0.137987	0.0714736	0.0380705	-0.326717	-0.00447738	-0.0122199	0.275013	-0.237622	0.681184	-0.166763	-0.485863	-0.256387	-0.14033	-0.0784558	-0.305215	-0.458416	-0.114963	-0.244892	0.0874596	0.126824	0.46886	0.261943	0.752454	0.00325946	-0.669769	-0.446813	-0.262776	-0.330807	0.153283	-0.036916	0.447332	0.329243	0.0846873	0.0944224	0.0458685
4E-BP1_pT37_T46	0.176688	-0.182626	-0.913665	-0.584518	0.0413959	0.608305	0.0440564	0.349984	0.677503	0.114967	0.290641	1.11531	0.173824	-0.34755	0.694713	0.997271	0.42075	0.011586	-0.532887	-0.790351	0.40903	-0.0915357	0.0390683	-0.401193	-0.222581	-0.263754	-0.109756	-1.44113	-0.512704	0.164788	0.21473	0.915897	0.870093	0.213633	0.701241	0.634126	-0.158645	0.30009	-0.683738	-0.350929	0.619051	0.610468	0.149973	-0.210637	0.0760154	0.0846581	0.452131	-0.372966	1.28239
4E-BP1_pT70	0.0353174	0.0513513	-0.0208736	0.18097	0.149659	0.136003	0.098944	0.000381496	-0.0184665	0.342682	0.187641	-0.136012	-0.241939	0.0837063	-0.0970179	0.159016	-0.164726	0.0305441	-0.0151975	-0.0761518	0.258599	0.344032	-0.329702	0.176662	0.542926	0.0128445	-0.0367335	-0.0602269	0.24029	0.0889605	0.178747	0.0582047	-0.0314159	-0.0886444	0.0175272	-0.119322	0.136128	-0.141816	0.0626687	0.00171859	0.314673	0.183998	0.413196	-0.208578	0.00963814	0.138553	-0.0986325	0.235381	0.0491538
53BP1	-0.182004	0.0997961	-0.326732	-0.233076	0.177035	-0.458257	0.154876	-0.331091	-0.25358	0.59532	-0.724566	0.589136	0.328952	0.47569	-0.922027	0.369767	-0.0867458	-0.603584	-0.167948	0.767614	0.29474	0.0561197	-0.0186741	0.244132	-0.289192	0.199118	0.478164	0.161838	0.238872	-0.726555	-0.524904	0.692896	-0.603325	0.0159364	-0.494999	0.269686	0.209104	-0.555384	0.381877	0.405666	-1.74706	-1.10844	0.150665	0.47719	-0.25924	0.331959	-0.211535	0.234754	-0.667084
A-Raf_pS299	0.247511	-0.00146875	-0.0215666	0.0485678	0.0212994	0.051887	0.166396	0.156165	-0.144497	-0.158219	0.190339	0.219516	-0.430288	0.118457	0.0113095	0.0761176	0.213109	0.105278	0.155628	0.0740766	0.13888	-0.140206	-0.0042439	-0.0130226	-0.0772368	-0.0159693	-0.240013	0.134113	0.112271	0.247475	0.222506	-0.486991	-0.0928686	-0.12642	-0.0706861	-0.0742698	-0.197437	-0.0284561	-0.0469895	-0.407036	0.108306	0.300233	0.120573	0.309838	-0.111253	-0.225344	-0.146569	-0.0708658	-0.00531085
ACC1	-0.00935271	-0.863698	-0.519813	-0.215808	-0.520422	-0.494367	-0.210177	0.44957	0.187959	0.472119	0.587551	1.11166	0.566267	0	-1.13493	0.0627165	-1.35896	0.250726	0.0411781	-0.196526	-0.412829	0.176792	-0.945368	-0.0894057	0.210302	0.0220791	-0.220155	-0.142325	0.10989	0.419921	0.128282	0.682125	0.673776	-0.0807738	-0.143151	0.762759	-0.489357	-0.531688	0.376649	0.334474	0.693517	-0.293476	0.0791105	-0.638638	-1.27242	-0.0659031	-0.609318	0.43131	-0.51287
ACC_pS79	0.18096	-0.588436	-0.240021	-0.116443	-0.262325	-0.0981952	-0.331662	0.834159	0.471217	0.411178	-0.15464	1.27213	0.779333	0.254207	-0.883025	0.102507	-1.01038	-0.217055	-0.223457	-0.444117	-0.352272	0.158632	-0.440429	-0.113804	-0.164779	-0.0899959	-0.116501	-0.674886	0	0.273859	-0.00212264	0.58119	0.435311	0.00930246	-0.154951	0.6101	-0.706279	-0.297971	0.0624661	0.262063	-0.0567009	-0.362643	0.193707	-0.196834	-0.794992	0.0597414	-0.22445	-0.669587	-0.297968
ACVRL1	-0.0979296	0.074608	0.0278005	-0.164418	-0.217101	-0.0534281	0.218501	-0.41871	-0.0377397	-0.300924	0.0232172	-0.128198	-0.514423	-0.172788	-0.0833093	-0.0150147	-0.219213	0	0.105	0.0395346	0.190654	-0.230947	0.408194	-0.193837	0.0183441	-0.00135298	0.182861	0.0441212	-0.167798	0.284641	0.078823	-0.0967522	-0.423028	-0.0802804	-0.103957	-0.268358	-0.255683	-0.150097	-0.179627	-0.131943	0.0736145	0.300842	-0.00175571	-0.0708983	0.576167	-0.13376	-0.437196	0.0720746	-0.0797185
AMPK_alpha	0.0401842	0.359262	0.155661	-0.495995	-0.0151689	0.365576	-0.0508001	0.364422	0.415806	0.303999	-0.136615	-0.145946	0.323407	-0.214137	0.329699	0.31253	0.801509	0.492536	0.147266	0.102533	-0.261249	-0.585765	0.283696	-0.349645	-0.185783	-0.0538582	0.0283826	0.360849	-0.266125	0.243507	0.515177	0.800355	0.177831	-0.378257	1.13339	0.0602786	-0.31357	-0.0209428	-0.286367	-0.174295	0.12832	0.0498688	0.316578	-0.0251299	0.341878	-0.434837	-0.425401	-0.19466	0.291548
AMPK_pT172	0.0100412	0.584708	0.696998	0.0568169	0.424289	-0.194558	-2.05945	0.0438117	-0.509398	0.618942	-0.236315	0.471472	0.275281	-0.0410257	-1.2615	-1.20028	-0.504835	0.979312	-1.9066	0.553968	-1.36262	-1.08522	0.00264857	-0.364355	-1.5561	-0.310071	0.217231	0.143367	0.200604	0.571824	0.274122	0.471653	0.275009	-0.0983274	0.0273869	-0.212272	-2.00893	0.226664	0.129638	0.833541	-0.0510333	0.00818512	0.581032	-0.161375	-0.0399835	0.0446501	0.182359	-1.75956	0.0717514
AR	0.134688	0.016121	-0.379716	-0.849612	0.298761	-0.680844	0.0776708	-0.688403	-0.541919	0.452921	0.118559	1.8119	-0.911218	-0.0547508	0.195674	0.0219122	-0.654294	-0.547175	-0.577775	0.593793	-0.0925024	-0.699088	0.928859	0.868004	0.319397	-0.288126	0.262846	0.374952	0.746415	0.293309	-0.0261521	-0.250805	0.255238	-0.374417	-0.404359	0.976829	-0.917474	-0.805832	0.412954	-0.413049	-0.738061	-0.44015	-0.132887	0.306375	0.294262	-0.361527	0.398776	-0.329197	0.557028
ARHI	0.0411982	-0.131536	0.0745293	-0.0987634	-0.140073	0.0281056	0.230505	-0.450759	0.0586902	-0.178083	0.185605	0.285171	-0.366146	0.236437	0.100407	0.127391	0.147796	0.357368	0.117331	-0.0285923	0.137689	-0.139817	-0.0216657	0.207633	-0.0512831	0.51993	-0.012976	0.330979	0.168128	0.756723	0.430693	-0.451133	-0.180716	0.160483	-0.208278	0.188429	-0.317946	-0.02002	0.0419824	-0.657811	0.152488	0.437858	0.0270963	0.411169	-0.194968	-0.188734	-0.284203	-0.139707	-0.0957327
ARID1A	0	0	0.263615	0.245453	0.89824	0.456059	0.372894	-0.315744	-0.377438	0.163526	0.232626	0.114453	-0.290779	0.0696082	0.494003	-0.185615	0.365278	-0.094926	0.464447	0.31275	0.281893	-0.00870877	0.110153	0.227797	0.560408	-0.352969	0.255254	0.218967	0.142192	-0.188033	-0.0204094	-0.300107	-0.340531	-0.0618459	-0.0529939	-0.0714266	-0.104702	-0.0233881	-0.103771	-0.264136	0.0309651	-0.135409	0	0	0	0.43555	0.0940254	0.0339178	0.136798
ASNS	0.162526	-0.458771	-0.403785	-0.581214	-0.965081	1.26133	0.112124	0.813748	-0.0396419	-0.451099	0.0890061	0.568262	-0.238245	-0.186982	-0.46603	-0.200299	-0.676247	-0.246966	-0.1681	-0.244387	-0.969047	-0.126482	-0.410712	-0.156752	0.223799	-0.587351	-0.513623	-0.467629	-0.379158	0.534454	-0.386054	0.933162	0.109176	-0.225595	0.0116429	-0.308439	-0.167654	0.119119	0.535447	0.802051	1.12367	0.0737628	0.396005	-0.364889	-0.558265	1.28348	-0.00285043	0.848664	-0.270341
ATM	0.444603	0.799073	-0.69004	-1.08868	-1.19006	-0.0559977	0.70106	-1.01597	-1.03133	-0.653841	-0.402397	0.915918	-0.204789	0.972301	-1.1052	0.233593	-0.367912	0.0519783	-0.254209	0.70881	-1.4409	-0.805726	0	-0.628015	-0.275901	0.127223	0.487664	-0.593522	0.525989	0.4658	1.22307	-0.585983	0.828664	1.23962	-0.152735	-0.465944	-0.838221	-0.166579	-0.783322	0.376015	-0.475216	-1.37751	-1.19755	0.298789	-0.0816246	0.623578	0.344962	0.446464	-0.553752
Acetyl-a-Tubulin-Lys40	-0.111297	0.277844	-2.18184	0.0694626	-0.645711	-1.97528	0.635356	-0.0483336	-0.46157	0.018892	-1.04826	0.0891654	-0.639471	0.521733	1.48305	0.649953	-1.08249	-0.127047	-0.356602	0.604673	0.924997	-0.250064	-0.0478198	-0.667918	1.16877	1.06542	1.09937	0.792099	0.0591826	0.249868	0.338506	-0.27655	0.0727785	-0.39719	-0.291247	1.3198	-1.00052	-0.8637	0.549463	0.514401	-1.05585	-0.0673382	-0.505541	-0.600794	-0.428952	0.154402	-1.18292	-0.355964	-0.316042
Akt	0.292146	0.0978059	0.217883	-0.903022	-0.476146	-0.427885	-0.103225	0.266132	0.0368517	-0.581487	-1.08896	0.162101	0.0618656	0.0631667	0.502788	-0.0184667	-0.596137	-0.826402	-0.160704	-0.117299	-0.597566	-0.601609	0.128289	-0.348099	-0.343509	-0.311049	-0.0209073	-0.0588564	0.0289274	0.21297	-0.040102	-0.297387	0.30247	0.497071	0.0375899	-0.539651	-0.577738	-0.0762545	0.112729	0.02758	-0.205991	-0.44492	0.264795	0.147849	0.353233	-0.47682	0.226378	0.411248	-0.185694
Akt_pS473	2.12188	0.215842	-1.50992	-1.69969	-1.41571	-1.62	1.17617	2.18831	1.3616	1.81772	0.49484	0.74912	1.55714	1.99463	0.885297	0.707305	1.07217	0.783171	0.0999539	-0.320179	0.324213	0.0681316	0.853556	-0.119204	-0.575366	0.233196	0.739521	-0.734031	0.955717	1.70731	1.10167	1.52027	-1.39527	-0.269264	2.07093	1.98039	-1.67848	-0.10087	0.518705	0.922248	1.46497	-1.27199	2.09752	-0.163658	0.389498	-1.31079	-0.460192	0.46901	0.139765
Akt_pT308	1.84336	0.0033935	-1.22968	-0.338987	-1.32646	-1.31597	1.04806	1.73051	1.1446	1.47903	0.896033	0.588371	1.3668	1.51542	1.53099	0.985755	0.640335	0.589904	0.330361	-0.323027	0.293784	0.152977	0.660335	-0.229066	0.0712527	0.595809	0.780731	-0.792967	0.934107	1.51814	0.985717	1.45801	-0.992859	-0.115857	1.66486	1.31542	-0.670525	-0.775556	0.830194	0.774638	1.99876	-1.37108	1.80183	-0.265941	0.349587	-1.34437	-0.792018	0.272852	0.0905348
Annexin-1	-0.032598	-0.22932	1.42104	-0.0550278	-0.537751	-1.11242	-0.0381315	0.624515	1.68195	1.23462	0.550917	-0.949229	-0.266571	0.25467	0.773503	1.08423	-0.634962	1.17839	-0.876318	-0.76579	0.173195	0.427269	-0.231974	-0.394546	-0.232941	1.31307	-0.609759	1.83251	0.0387913	1.262	1.17915	1.38528	0.111353	-0.993303	2.10049	0.722448	-0.302443	-0.610088	0.954029	0.375389	1.43722	-0.216852	-0.416921	0.513475	-0.385808	-0.679312	0.208238	-0.785026	-0.185913
Annexin_VII	0.0529752	-0.0904957	0.172619	-0.0605217	-0.296811	0.0662369	0.158644	-0.271348	-0.116279	-0.202795	0.538994	-0.148922	-0.332482	-0.419002	0.0275935	-0.00537067	0.275067	0.373591	0.315337	0.3313	0.558126	0.145802	0.155455	0.0167055	0.0401427	0.56838	0.54731	0.311595	-0.140786	0.177201	0.131752	0.372382	-0.316198	-0.415844	1.06956	0.204175	-0.0297774	0.22165	0.0327905	-0.274504	0.45176	0.151527	-0.155321	-0.362168	0.146419	0.0506766	0	-0.0306014	0.23287
Axl	0	0	1.19596	0.515496	-0.0401324	0.301308	0.225495	-0.117694	-0.0285796	0.253031	-0.0699543	0.00987073	-0.0680532	-0.139314	0.129256	-0.0215987	-0.0316041	-0.551989	-0.2904	-0.0568889	-0.680614	0.3548	0.0538028	0.0936286	0.269444	0.0877602	-0.0202794	0.217646	0.0716138	-0.134096	-0.214759	0.323599	-0.350599	0.690756	-0.0654465	-0.141313	-0.0124598	-0.0771462	-0.183311	0.0428612	-0.498825	0.267294	0	0	0	0	0.203544	0.152926	-0.268193
B-Raf	-0.435737	-0.0472554	-0.120945	-0.666333	-0.195464	0.356773	-0.25991	0.179525	0.146519	0.24027	-1.40238	-0.273979	0.193767	0.184533	0.556905	-0.101126	0.440244	-1.30236	0.423497	-0.0631844	0.757357	-0.29084	0.161937	-0.450862	0.398751	-0.168414	-0.038553	-0.0184824	-0.251068	-0.205601	0.0485967	-0.942387	-1.44522	-0.791669	0.0166324	0.0625802	0.136673	-0.0214869	-0.764215	0.0325091	-1.89208	-1.59817	-0.278916	0.0972302	-0.224312	-0.343733	-0.23407	-0.102734	-0.246027
BRCA2	0	0	-0.212647	-0.0812001	-0.0546431	-0.275516	0.100958	-0.54024	-0.481783	-0.310508	0.596936	-0.0892593	-0.225794	0.0341739	-0.217985	0.00229562	-0.168885	0.48053	-0.158465	0.172211	-0.161937	-0.275992	-0.293286	-0.0489609	-0.0157175	0.273303	0.0483972	0.188007	0.0585916	0.155802	-0.055424	-0.103046	0.0805959	0.367527	-0.498844	-0.292315	-0.106302	-0.110995	-0.129322	0.0193099	0.221711	0.00855127	0	0	0	0.280906	-0.109892	-0.104996	-0.16055
BRD4	0	0	0.219702	-0.192396	0.576836	0.268698	-0.220039	0.134799	-0.115815	-0.417441	-0.252215	0.123562	0.094026	-0.0250821	-0.140755	-0.0991096	-0.0553017	-0.482238	-0.418436	0.19682	0.138706	0.21631	0.0429049	0.384146	0.0582156	-0.140754	-0.0410849	-0.191457	0.2422	-0.619623	-0.530685	-0.181629	-0.659106	0.517544	-0.543989	0.255209	0.218073	0.0338425	-0.0603464	0.628354	-0.898986	-1.40659	0	0	0	0.703918	0.23298	0.178563	-0.358961
Bad_pS112	-0.0284591	0.00170704	0.12797	0.485772	0.946631	0.449137	-0.298419	0.245064	0.155232	0.400788	-0.173457	0.233316	0.163392	0.194985	0.473581	-0.147687	0.456759	-0.185494	-0.285419	-0.358708	-0.24098	0.0172262	0.364945	-0.0129439	0.0574614	-0.047169	0.113363	-0.567887	0.00840662	-0.215882	-0.116482	0.256662	0.118094	0.31759	0.584967	0.188623	-0.0641299	0.324624	-0.16944	-0.0599763	0.226926	-0.205511	-0.0396547	0.085514	0.0584661	0.776639	0.83327	-0.277969	0.551963
Bak	-0.183307	-0.107475	-0.315669	0.295472	0.41924	0.0839709	-0.00647256	-0.252929	-0.233082	0.183763	-0.838446	0.041724	0.121435	0.268858	-0.00213778	-0.188123	-0.0920406	-0.976171	0.110672	0.3731	0.278879	0.240448	-0.274479	-0.0796498	-0.0136025	-0.859261	0.0273456	-0.559137	0.260635	-1.10197	0.137458	-0.0324008	-0.721688	0.051973	0.1049	0.352001	0.933122	-0.358528	-0.372851	0.0265241	-1.12784	-0.276891	-0.187888	0.0244994	-0.124111	0.327327	0.303306	0.400187	-0.193115
Bap1-c-4	-0.334438	-0.0931731	-0.051995	0.19266	0.784255	-0.0894643	-0.261298	-0.191122	-0.113277	0.196642	-1.39558	-0.0733932	0	-0.000167853	0.029405	-0.145829	0.213341	-1.08987	-0.102445	0.148742	0.217411	0.134294	-0.16673	0.169074	0.30451	-0.275913	-0.0349074	-0.0846513	0.0389802	-0.46119	-0.0103487	-0.039441	-0.632697	0.31725	-0.6792	-0.242655	0.456833	-0.0285296	-0.0449499	-0.123648	-1.25669	-0.0992053	0.0586179	0.155404	-0.573039	0.274746	0.313206	-0.102872	0.120772
Bax	0.493136	0.0847872	0.774776	-0.333213	-0.607146	-0.200842	-0.591641	-0.0268824	0.247267	0.220915	0.655142	-0.189602	-0.305583	-0.326645	-0.226664	0.175112	0.114267	0.824663	0.142584	0.692061	0.289662	0.100663	0.0347501	0.153156	0.0843378	0.808867	0.700774	0.245646	-0.228864	-0.396356	0.00947115	0.492169	0.618702	-0.672516	0.426131	0.351856	1.15941	-0.207214	0.054724	-0.0377113	0.246866	0.148033	-0.369023	0.174285	-0.403332	-0.381094	-0.0992166	-0.4305	0.0282485
Bcl-2	0.369859	0.0124425	-0.0363392	-0.508406	0.205897	-0.433789	0.668936	-0.0608569	-0.461765	-0.543178	0.400613	-0.249528	-0.611395	0.626755	-0.106647	-0.0690991	0.935752	-0.0732881	-0.617331	-0.000698734	0.476049	0.351818	0.957819	-0.0774234	-0.284446	0.0479643	0.0923752	0.580121	0.0938266	-0.264874	0.376306	-0.887323	-0.27307	0.637082	-0.521878	0.590092	-0.0621457	0.969925	-0.1746	0.533624	-0.433723	-0.532576	-0.204732	0.441862	0.614629	-0.408739	0.168133	0.272951	0.515503
Bcl-xL	0.142953	0.185097	0.368342	0.193843	0.0703533	0.0279643	-0.312149	-0.163149	0.23429	-0.290545	-0.084105	-0.424979	-0.0353333	-0.0774266	0.24754	-0.0324945	-0.128044	-0.10857	-0.31731	-0.0677606	0.122905	-0.0338572	-0.0128515	0.200763	-0.408422	0.249037	0.322261	0.351419	-0.443202	-0.257229	-0.232393	-0.0256621	0.452116	-0.447182	0.384744	0.0470252	0.807522	0.269103	-0.448852	-0.515717	0.00907397	0.163193	-0.253427	-0.0645619	0.364739	0.210088	0.224907	-0.269034	0.196143
Beclin	-0.209307	0.17741	0.527862	0.0956274	-0.0551509	0.121664	0.420488	-0.166179	0.00140298	0.130172	0.245739	-0.076282	-0.230469	-0.110439	0.00819798	0.102867	0.242971	0.261438	0.0508493	0.160978	0.149596	-0.0323087	-0.0833765	0.133869	-0.108565	0.021439	-0.124169	0.0922172	-0.0569172	0.263144	0.0331672	-0.100994	-0.179947	0.221561	-0.13398	-0.185108	0.0202451	-0.0219261	0.0748482	-0.216406	0.680821	0.215298	-0.10507	-0.0668407	0.11673	-0.128846	-0.141979	0.121606	0.0997825
Bid	0.10419	0.168291	-0.0153627	-0.087918	-0.070176	0.144638	-0.129361	-0.0541313	-0.137438	-0.236029	-0.178634	-0.201871	-0.16461	-0.127485	-0.150397	-0.152295	-0.21461	-0.0312552	0.0395344	-0.0629936	-0.0332548	-0.11293	-0.00104355	0.00403469	-0.10995	-0.0728273	0.170018	-0.0983274	-0.259529	-0.193891	-0.011467	-0.119904	0.0996506	-0.145542	0.145561	-0.173027	0.144954	-0.0979904	-0.283428	-0.249626	-0.301489	-0.0706902	0.000638985	-0.135658	0.0704842	-0.188406	-0.142291	0.00636463	0.24743
Bim	0.0187044	0.318509	0.149968	-0.245171	0.519349	0.138744	0.290539	-0.47822	-0.432654	0.050902	-0.0909174	0.223423	-0.915682	0.268666	-0.113186	-0.152676	0.147962	0.100435	-0.0650527	0.208647	0.510737	0.242979	-0.186522	-0.570403	0.223797	-0.147619	0.0293988	0.31362	0.132066	-0.176044	-0.031451	-0.722658	0.115734	0.296889	-0.0889876	0.169742	1.37378	-0.182094	-0.0926832	0.474702	-0.264054	-0.0283261	0.893672	-0.0846434	0.265842	0.996171	-0.124811	0.359985	0.110385
C-Raf	0.0155498	-0.0337915	-0.0393639	0.432101	0.0518539	0.382116	-0.0480651	0.00417118	-0.134901	0.0346659	-0.674007	0.365433	-0.0517002	0.0862271	0.323274	-0.219133	-0.143009	-0.452259	0.181107	-0.0637359	-0.266667	0	-0.0563534	0.0285306	0.458336	-0.0967236	0.0496494	-0.247814	0.313989	0.0574133	0.0382583	0.0977447	0.0275123	0.399284	0.0934929	0.113587	-0.115472	-0.104189	0	0.49201	-0.308714	-0.40398	-0.00290246	-0.128798	-0.202063	-0.00145522	0.2874	-0.0249466	0.348246
C-Raf_pS338	0.0846159	0.0574548	-0.197827	0.191936	-0.0796118	0.0562983	-0.095058	0.116702	-0.179081	0.0684145	0.244018	0.175766	0.0445026	0.141147	-0.076454	-0.106518	0.168303	0.21099	0.0566495	-0.00814131	0.0245241	-0.0973419	0.0080575	0.00421717	0.0114722	0.0485504	-0.0050196	-0.0507827	0.065617	0.175197	0.170351	-0.0694243	-0.196776	0.0886826	-0.235368	-0.280912	0.104217	-0.0668625	-0.191912	0.0617873	0.107289	0.0277702	-0.013792	-0.0659674	0.00112858	-0.0326458	-0.00154238	-0.0857342	-0.109959
CD20	-0.293393	0.225887	0.158457	0.0498104	0.0655697	-0.00676714	-0.0473448	-0.0109566	0.189189	-0.164898	0.0390663	-0.102079	0.091999	0.119459	0.0920409	0.135329	0.0579618	0.0964179	-0.0347132	0.247531	0.258137	0.200839	0.236999	0.101347	-0.0692398	0.0185175	0.203439	0.190872	-0.089244	-0.341665	-0.143101	-0.2113	-0.383857	-0.230567	-0.451251	-0.477683	0.303113	0.0944223	-0.393146	-0.40924	-0.108297	0.206187	0.0707647	0.114223	-0.154506	-0.151928	-0.0507012	0.0323197	0.0686393
CD31	0.0378158	-0.0046594	0.320736	0.0288031	-0.0562551	0.187133	0.149755	-0.343624	0.0114266	-0.115754	0.14172	-0.128409	-0.272351	-0.00211367	0.0546116	-0.0274102	-0.113234	0.129664	0.484087	0.0571469	-0.0124052	0.158677	-0.0620836	0.0592004	0.0963275	0.118951	-0.318325	-0.169158	0.102642	0.0301145	0.0868241	-0.365532	-0.362324	0.182119	-0.424305	-0.191787	0.215244	0.0387803	0.0657728	-0.257804	0.239486	0.531331	0.0494368	0.161929	0.0987531	-0.179363	-0.371457	0.884581	0.179945
CD49b	0.396694	0.515014	0	-0.583637	-0.417221	-0.431211	0.171637	-0.352501	0.0610545	-0.309607	0.411795	0.0660384	0.510265	0.534161	-0.232306	-0.198736	0.621604	-0.323718	-0.0815624	0.150498	0.567197	-0.297387	0.0273719	-0.41721	-0.0649405	-0.154883	0.30006	-0.493002	-0.443444	0.0205828	0.495296	-0.716857	-0.974493	-0.324539	-0.292831	0.0992681	0.399757	0.757896	-0.432528	-0.245792	0.245346	0.175754	0.373461	0.227481	0.0915303	-0.773144	-0.40596	0.372097	-0.0591523
CDK1	-0.00346305	-0.176925	-0.236301	0.00624098	0.35909	-0.0481747	-0.0522467	0.724609	-0.103053	-0.103557	-0.0429711	0.192894	0.311705	-0.1185	-0.238752	-0.267087	-0.202909	0.163697	-0.273308	-0.159258	-0.0904079	0.25849	0.0563192	0.0315328	0.112133	-0.0541775	-0.336254	-0.153744	-0.016672	-0.211577	-0.442342	0.459359	0.322177	0.179108	-0.342498	-0.49857	0.300389	-0.00179763	-0.311124	0.121044	0.177327	-0.173938	0.161241	0.168667	0.257008	0.037613	0.0987694	0.11731	0.0828792
CDK1_pY15	0	0	-0.129668	0.107126	0.503559	-0.017693	-0.145964	0.039202	-0.351403	0.291128	0.114846	0.688388	0.963457	0.316117	-0.308179	-0.290083	0.0418708	0.436179	-0.349026	-0.192746	-0.298916	-0.26412	-0.580659	0.00396476	0.0759226	-0.52928	-0.563938	-0.615505	0.0980782	0.429358	-0.24138	0.204861	0.571912	0.422561	-0.62707	-0.0787433	-0.288163	-0.203755	0.426872	0.48292	0.741444	-0.0571163	0	0	0	0.436269	0.533604	-0.210811	0.0573577
Caspase-7_cleavedD198	1.2462	-0.33839	3.62929	1.51696	-1.17265	1.42925	-0.844004	0.436132	1.27023	-0.386366	1.16189	-0.975026	0.441086	-0.496361	-0.578034	-0.528341	0.212975	0.0477832	-0.858089	0.512246	-0.441846	0.349028	-0.0259326	0.148163	-0.644851	0.309529	0.242115	-0.451032	-0.873434	-0.0701299	-0.318867	2.2378	1.97164	-1.40554	2.38828	-1.2658	3.029	-0.516267	-1.0573	-0.59123	0.755268	-0.261051	-0.504508	0.538839	-0.528121	-1.2155	-0.562761	0.615978	-0.942402
Caspase-8	0.157179	0.0843578	0.209415	-0.333803	-0.0840359	-0.0822352	0.0440234	-0.135489	-0.180753	0.0916991	0.167631	-0.0552898	-0.128545	-0.133788	-0.272565	-0.00548745	0.329212	0.441412	2.84065	0.128286	0.0230061	-0.217907	-0.250755	0.180877	-0.0834907	0.192454	0.313007	0.39784	-0.142362	0.0923293	-0.069747	-0.400861	0.516461	-0.425369	-0.243495	-0.0677548	0.0937794	-0.200743	-0.231414	-0.0943776	0.0200616	0.513803	-0.0421452	-0.0902264	-0.0834333	-0.214973	-0.0383274	0.0635944	-0.213001
Caveolin-1	-0.296379	-0.683699	0.411545	-1.47611	-0.241845	-0.995985	-1.20693	0.780247	0.818238	0.350502	1.80024	0.109467	-0.0366816	-1.57799	0.0739131	0.414806	-0.395276	-0.0489184	0.810528	-0.999633	-1.01483	0.181672	2.22277	1.21162	0.355786	0.869954	0.131558	1.39246	0.817471	-1	-1.28235	0.325626	0.077598	-0.162358	2.98573	0.371548	0.0838668	0.403138	-1.24822	0.0286144	0.724363	1.17906	-0.331427	-0.572493	3.13007	-0.800354	0.0475149	0.0959315	0.513022
Chk1	-0.311941	-0.0877313	0.0244994	0.0651188	-0.0600225	-0.00313891	0.0688784	-0.1084	-0.0966456	-0.240186	0.862141	-0.102967	-0.0894452	-0.1372	-0.132747	0.108785	-0.165771	0.681871	-0.0188433	-0.0963626	-0.0855382	0.030004	-0.196816	-0.13249	-0.112285	0.171965	-0.130001	0.164838	-0.350311	0.239867	-0.0217224	-0.159093	0.0825194	0.0204724	-0.123464	-0.311357	0.0613132	-0.0985891	-0.280384	-0.064228	0.786318	0.137498	0.412605	0.166217	-0.674431	-0.0695271	-0.0668612	-0.111974	-0.00611805
Chk1_pS345	0.0880282	-0.045313	-0.00393255	0.124886	0.525292	0.322152	-0.190914	-0.0353531	0.206737	0.0316547	-0.298074	0.103695	0.0708245	0.262307	-0.116263	0.139632	0.111017	-0.390332	-0.358766	-0.100364	-0.156118	-0.0752425	0.412701	-0.195554	-0.184807	-0.445562	-0.0863284	-0.320691	-0.122854	-0.133552	-0.255045	0.044503	0	0.10978	0.000268386	0.348257	-0.270841	0.0348389	0.139533	-0.295308	-0.293897	0.266351	-0.197055	-0.0205839	0.149963	0.478046	0.081626	-0.41602	0.12361
Chk2	-0.017912	0.221628	-0.0476851	-0.414596	-0.168706	-0.402995	-0.507435	-0.050489	-0.389464	-0.225949	0.204023	0.211881	0.234565	0.27391	-0.615608	-0.0883785	-0.0914598	0.377353	-0.258546	0.451244	0.0131974	-0.213199	-0.883704	0.540939	0.16253	-0.238285	-0.0639745	-0.256576	0.298657	-0.159244	-0.115061	0.31066	0.126207	-0.202524	-0.414491	0.111458	-0.196733	0.14479	0.0879186	0.103411	0.207837	-0.0172774	0.0579934	0.42607	-0.382259	1.36444	-0.788698	-0.106044	-0.320162
Chk2_pT68	-0.0565121	0.033097	-0.0428261	0.0721432	0.345406	0.251802	0.0757616	-0.113215	-0.180257	-0.112369	0.0510482	0.0755987	-0.0271438	0.228747	0	-0.0179922	0.000956697	0.0011012	0.139963	0.142815	0.0940657	0.380727	-0.338774	0.925047	0.299571	-0.140318	-0.20289	-0.27224	0.00250703	0.0617573	0.0985707	0.210885	0.0185294	0.409689	-0.364263	-0.15013	-0.0391928	0.400614	0.055286	-0.0395488	0.142573	0.452072	-0.0994032	0.125841	0.0261879	1.92562	-0.0257376	0.064411	0.335682
Claudin-7	-0.757642	-0.16288	-0.622868	-2.13704	-1.70539	-0.781949	0.382338	0.229899	0.713173	0.155393	0.460402	-0.0998863	0.544233	0.266425	0.0672336	-0.250619	-1.3069	0.611354	0.919573	0.768322	0.332748	-0.808147	-1.32215	-0.0697772	-0.828007	-0.539984	0.219436	0.350648	0.101697	0.058309	-0.78111	-0.309933	-0.634523	-2.28031	0.284546	-0.417948	-0.561912	-0.546966	-0.629945	0.74087	0.19739	-1.18128	0.954944	0.973884	-1.61525	0.820235	-0.134634	-0.655487	0.0332132
Collagen_VI	-0.249313	0.0113417	0.377047	0.112183	0.284804	0.160652	0.275699	-0.0572561	0.163879	-0.151756	0.838523	-0.0967682	0.0344039	-0.140954	0.0545509	0.241679	0.273547	0.876415	0.387641	0.306722	0.374366	0.605029	0.514618	0.169622	0.375234	0.314615	0.0708888	0.414731	-0.273653	0.599434	0.198978	-0.532304	-0.710249	-0.0823243	-0.21246	-0.655002	-0.0998042	-0.0651931	-0.239053	-0.748498	0.74975	0.545975	-0.146299	-0.239457	0.365705	-0.386889	-0.407637	0.00612642	0.330437
Cyclin_B1	-0.598875	-0.524173	-0.654872	0.214494	0.592901	-1.03	-1.17536	0.687166	-1.0673	0.161221	-0.439838	0.217939	0.978315	0.235959	-0.365064	-0.857861	-0.838108	-0.610982	-1.73032	-1.19958	-0.316051	0.768841	-2.11158	-0.0713625	0.304533	-0.352714	-1.11389	-0.950738	-0.0521104	-0.345422	-1.47723	1.24038	0.759558	0.24535	-2.24946	-1.04032	0.800623	0.0120316	1.03299	1.56005	0.889755	-0.0963266	0.573028	0.813784	-1.39581	1.20812	1.06465	0.581741	0.0202341
Cyclin_D1	-0.237728	0.503245	0.0424328	0.072329	-0.0157741	0.0107797	-0.0884595	0.0958662	0.0450356	-0.348461	-0.0292323	-0.282454	0.50941	0.0375798	0.168314	0.019587	0.140988	0.00604913	0.0227107	0.0672852	0.329462	0.184798	-0.0362512	0.10881	-0.273633	-0.0881832	0.321129	0.0965797	-0.344966	-0.248155	-0.062902	0.0400595	-0.00186937	-0.00144177	-0.0892814	0.0497075	0.402226	0.0028225	-0.0539323	-0.297335	-0.213171	0.209557	-0.362467	-0.150303	0.449198	-0.403525	0.119211	-0.101811	-0.0110015
Cyclin_E1	-0.277252	-1.05135	-0.151575	0.47966	0.700561	1.07313	0.19185	0.347651	0.169806	0.0587384	0.5938	0.239369	-0.791714	-0.587576	-1.00687	-0.196322	-1.51014	0.635295	2.50036	0.464919	0.551232	-0.0456033	-1.13141	0.659506	0.0840803	0.643459	-0.412068	0.244438	0.626792	1.82516	-0.981478	1.49961	0.585902	-0.195775	-0.230736	-0.0216108	1.9849	0.0710936	0.624921	-0.174012	-0.176182	0.393156	-0.633177	0.668164	-1.18515	0.518661	0.386026	0.428288	-0.382898
Cyclin_E2	-0.440202	0.255801	-0.204668	-0.134327	0.133767	-0.00511076	-0.0633296	-0.181503	-0.222446	0.0689798	-0.544341	0.0499322	0.104769	0.267453	-0.074816	-0.188664	-0.144093	-0.539865	0.0943937	0.32512	0.14499	-0.0191377	-0.159862	-0.338876	0.118154	-0.475045	-0.102199	-0.434372	0.159059	-0.370968	-0.00795796	-0.0936338	-0.254683	-0.0321902	-0.176864	0.0521081	0.331549	-0.225122	0.0231451	0.0503692	-0.260907	-0.200154	0.224991	0.0469904	-0.327215	0.402638	0.0527629	0.527503	-0.131093
DJ-1	0.00648958	0.0899437	-0.000252324	-0.189844	0.296136	-0.0312284	0.159128	-0.190227	0.141662	0.0259477	0.538554	0.00405204	-0.430243	-0.243216	0.635522	0.0264319	-0.215696	0.666289	0.272855	0.28267	0.220284	-0.31078	-0.110288	-0.14919	0.055732	0.382763	0.411166	0.206847	-0.385879	-0.0194434	-0.0343169	0.71143	0.385675	-0.334265	0.479596	0.446491	0.290441	-0.22099	0.0769632	-0.242465	0.245674	-0.46121	0.0815021	-0.182243	-0.0385789	-0.00806742	0.267634	-0.200231	-0.202235
Dvl3	-0.191402	-0.0849084	-0.0251484	-0.102803	-0.103221	0.0958238	-0.221585	-0.250862	-0.231077	-0.155298	-0.0608658	-0.0710135	0.00995465	-0.16605	-0.202395	-0.0861037	-0.394066	-0.534014	0.0440678	0.245875	-0.225136	-0.036546	0.0157561	0.173526	0.412982	0.074046	0.358329	0.26915	0.0662517	-0.319649	-0.244717	-0.0879603	-0.0761589	0.178111	0.00431287	0.0805577	-0.291495	-0.068005	-0.355448	0.302073	-0.374011	-0.739942	-0.398667	-0.309738	0.0419086	0.464121	0.612353	-0.00468644	-0.562139
E-Cadherin	-0.150712	0.107338	-1.14215	-0.437793	-2.38909	-0.116022	0.153629	0.00800337	0.519932	1.22142	-1.23892	-0.137262	0.514696	0.150073	0.0198727	0.570538	0.212417	-0.579461	-0.250484	0.660091	0.225093	-0.530194	-0.687321	-0.363363	0.27155	-0.477897	0.73269	0.250963	0.236026	-0.255384	0.485248	0.12821	-0.0189283	-3.57698	0.432533	0.310368	-0.858621	-0.351917	0.116043	0.410674	-2.1204	-0.838044	0.63852	-0.179296	-1.71474	0.307545	-0.794653	-0.414174	0.0687815
EGFR	-0.0129489	-0.164854	-0.103504	-0.544012	0.696035	-0.158113	0.310596	0.0858269	0.228524	-0.204788	-0.460616	-0.371442	0.188688	-0.0386796	0.103001	0.189328	-0.186127	-0.313457	0.275792	0.208594	0.997348	0.0183831	0.194778	0.0393056	-0.164731	-0.100084	0.353611	0.137694	-0.436186	-0.259403	-0.019115	-0.129084	-0.23402	-0.0967595	0.454406	0.0848182	0.502581	0.168238	-0.478163	-0.0926686	-0.466336	-0.118906	0.0735807	-0.167481	0.1988	-0.168906	0.810344	0.644736	0.0349081
EGFR_pY1068	0.223109	-0.0917351	-0.136359	-0.187155	0.84787	-0.178223	-0.00613837	-0.011839	0.0866454	0.211222	-0.308896	0.0113384	-0.265959	0.405013	-0.377619	-0.0510742	1.19456	-0.226618	-0.0605972	0.709614	0.190782	-0.0257029	0.337085	-0.01908	-0.113939	-0.310557	-0.397283	-0.271684	-0.0723323	-0.0365333	0.0669826	-0.43209	-0.663448	0.420298	-0.333328	-0.247426	-0.11332	0.301476	-0.119602	0.182205	-0.468427	0.180734	0.162367	0.17088	-0.168819	0.00631156	0.121053	0.215871	0.173283
EGFR_pY1173	-0.234633	0.106481	-0.00723897	-0.00547136	0.0961845	0.0515074	0.0440123	-0.0460541	-0.122263	-0.0803487	-0.183442	0	0.0381935	0.04855	0.0220062	-0.112095	-0.0581293	-0.261976	0.129508	0.24037	0.186538	-0.0653646	-0.0144541	-0.0348639	0.0579765	-0.148677	0.0744221	-0.123284	-0.0784889	-0.32145	0.0284657	-0.267458	-0.279204	-0.077114	-0.223068	-0.220212	0.290346	-0.203516	-0.0714669	-0.0336592	-0.258338	0.058622	-0.0591694	-0.148816	-0.0185277	0.127788	-0.0908834	0.21459	-0.0296449
ER-alpha	0.737667	-0.0172212	-1.69754	-3.02677	-2.79575	-3.0626	2.24775	-0.0909871	-0.418844	1.70964	0.214429	1.93222	-1.98684	1.24921	0.588424	0.760932	0.291872	0.832713	-1.48784	1.29416	-1.10907	-1.37895	1.30595	-0.487772	-0.0829854	-0.271513	0.633918	0.177943	0.865347	0.647781	0.0297326	-0.353634	-0.914347	-2.13937	0.207963	0.812292	-3.57381	-1.01054	0.108594	-0.398481	-0.612425	-2.47385	1.2839	-0.779242	0.507658	-0.883249	-1.82826	-0.277172	-0.602269
ER-alpha_pS118	-0.275901	-0.0042333	-0.866645	-0.446542	-0.275535	-0.53594	0.506344	0.25512	0.179609	0.677036	-0.807808	0.0362941	-0.652215	0.247456	0.880848	0.812064	0.210887	-1.09765	-0.158184	0.342933	-0.0662296	-0.170562	0.228163	0.0485279	0.436593	-0.340944	0.558212	-0.0632878	0.915356	-0.0940298	0.497872	-0.383739	-0.722771	-0.496309	0.739403	0.571891	-0.257439	-0.588728	-0.159016	-0.408816	-0.955582	-0.633091	0.484176	-0.126272	0.181419	-0.2612	-0.585037	0.0973399	0.162448
ERCC1	-0.0965068	0.0591996	0.00142358	-0.10433	-0.0265286	-0.111514	-0.143057	-0.127765	0.0669581	-0.257618	-0.030231	-0.195804	-0.158165	-0.0568684	0.0612311	-0.0940008	-0.0733721	0.137761	1.87173	0	0.0418155	-0.00068503	0.015368	0.104856	-0.0822085	0.0123108	0.149289	0.10262	-0.210719	-0.111288	-0.132689	0.046615	0.268262	-0.109654	0.108933	-0.123323	0.107805	0.0267316	-0.312095	-0.468265	-0.117155	0.518384	-0.0348385	-0.0350371	-0.179465	-0.248998	0.00744734	-0.152301	0.0406844
ERK2	0.192625	0.0850111	0.334472	-0.19439	-0.247949	-0.0502393	-0.0272287	0.192952	0.664045	0.0249297	-0.200998	-0.0910099	-0.0684563	-0.377388	0.580301	0.257711	0.307908	-0.0668574	-0.615724	0.0959259	0.418641	-0.123618	0.312829	-0.00407385	-0.307761	0.0150904	0.128419	0.160041	-0.283747	0.156477	-0.0783711	0.385194	0.3294	-0.349532	0.474552	0.377044	0.361196	0.0913594	-0.271501	-0.0984427	0.101499	-0.276446	0.221408	0.167126	0.125462	-0.384703	-0.115385	-0.141031	0.0312514
ETS-1	0.0502763	0.307507	0.780748	0	-0.0884747	0.0614353	-0.863886	0.710985	0.3867	-0.267478	0.0298208	-0.48503	0.564161	-0.243433	0.552967	0.45146	0.029073	0.355928	-0.725735	0.37666	0.182998	0.0418816	0.931594	0.144879	-0.714045	0.328411	0.590644	0.530987	-0.472056	-0.82199	-0.950499	0.429633	0.0138545	-0.564706	0.292045	-0.377048	0.570783	1.06205	-0.906614	-1.02026	-0.121476	0.0271773	0.00603095	-0.00575265	-0.132537	-0.947587	0.71589	-0.656882	0.0462927
FASN	-0.250444	-0.235817	-1.58634	0.123363	-1.47474	-0.577051	0.228965	0.0770438	0.562821	-0.301354	0.269364	0.524356	0.272787	0.162967	-0.551335	-0.63976	-1.09064	-0.222335	-0.12415	-0.72638	-0.439596	0.175639	-1.43665	0.516259	1.31302	-0.0737842	-0.47551	-0.528686	0.0385962	0.0675928	-0.188704	0.664787	0.680825	-0.117631	0.00968433	0.00920332	-0.751549	-1.28886	0.831161	0.641143	0.674729	-1.2879	0.171602	0.363124	-1.11098	0.142109	-0.590883	0.0676028	-0.290001
FOXO3a	-0.0940868	-0.0651924	0.152658	-0.188741	-0.0252803	0.137313	0.293861	-0.253667	-0.0487054	-0.0893565	0.246807	-0.0328904	-0.109356	0.208906	0.155858	0.0908652	-0.0454309	0.0501268	-0.0450581	0.239349	0.171389	0.069965	-0.182499	-0.0413714	0.0877533	0.172413	0.166928	0.171571	0.11595	0.0668704	-0.111262	-0.189253	-0.251717	-0.0872316	-0.217168	0.165943	-0.151704	-0.354344	0.0637441	-0.119718	-0.0726792	0.217872	0.00276859	0.170383	-0.124384	0.393211	-0.354773	-0.115823	0.192559
FOXO3a_pS318_S321	-0.0145413	0.077282	0.159846	0.0283833	0.0777364	-0.00614144	0.148256	0.00686909	0.0497432	-0.00924847	0.0890474	0.083129	-0.125981	0.173464	0.320678	0.0958191	0.173208	0.0634289	0.362016	-0.160786	-0.0672981	-0.0978941	0.687327	-0.0272692	-0.0872234	-0.184523	-0.223128	-0.246947	-0.0706257	0.188213	0.0319896	-0.201632	-0.100803	0.143048	0.41985	0	-0.437431	0.2561	-0.155442	-0.366416	-0.0625091	0.145747	-0.0631166	-0.0921839	0.544008	-0.0872118	0.133521	-0.342028	0.118821
Fibronectin	1.28525	0.796825	-0.685069	0.448561	-0.0474028	0.0799923	-0.319695	0.125266	-0.30853	-1.04089	0.648253	-0.509872	-0.402162	-0.132643	-0.447774	-0.449752	-0.319207	-0.363537	1.46404	-0.563897	0.0104997	0.0849478	-0.364301	0.762532	0.309954	0.0768526	-0.182662	-0.142364	0.119697	-0.389512	-0.140008	-0.44742	-0.669266	0.968902	-0.608142	-0.715302	-0.501556	0.096975	0.272746	-0.0499408	0.918115	1.69877	-0.519532	-0.258494	-0.146411	-0.514655	1.88445	0.592375	0.394227
FoxM1	-0.238637	-0.294998	-0.215474	0.682092	0.219792	0.101876	-0.328787	0.230609	-0.428371	0.150148	-0.556133	0.38698	0.848899	0.0337818	-0.0515909	-0.438867	-0.116492	-0.522509	-0.556791	-0.384867	-0.223246	0.0763394	-0.819268	-0.0668583	0.222738	-0.487434	-0.661221	-0.555219	-0.0289978	-0.151631	-0.440477	-0.416575	0.200853	0.589117	-0.984653	-0.41783	0.132393	-0.165053	0.143178	1.05067	-0.357106	-0.0662597	0.390077	0.579081	-0.412471	0.501689	0.634651	-0.0619452	0.139744
G6PD	0.0973366	-0.257102	0.796116	-0.075594	-0.366169	-0.043958	0.346036	-0.332225	-0.136333	-0.14296	0.38502	-0.120612	-0.490143	-0.0647641	1.35553	0.705085	-0.408199	0.192381	1.27579	-0.0851142	-0.0575323	1.113	-0.117616	0.289525	0.193243	2.07439	-0.234671	0.288917	-0.299318	0.264432	-0.182399	2.61434	0.196856	-0.269769	-0.0429484	-0.771765	0.980083	-0.260653	0.0756376	-0.576523	2.55048	2.27784	-0.241984	0.00522846	0.0792657	-0.141363	-0.553758	0.782095	0.194661
GAB2	-0.346365	-0.0702797	0.405172	0.0653572	-0.377857	0.202088	-0.395595	-0.100744	0.732015	-0.327192	-1.24821	-0.325723	-0.537143	-0.0827044	0.163161	-0.0214134	-0.441006	-1.16557	-0.989661	-0.320161	0.571052	0.55684	0.194132	-0.459319	0.84656	0.0592787	0.233715	-0.105952	0.111258	-0.678748	-0.542451	-0.37611	-0.740744	1.35547	0.74173	0.550523	0.193391	-0.307559	-0.00430155	-0.347332	-1.02745	-0.749333	-0.334829	0.0789759	0.329273	1.01351	0.961441	0.602911	-0.451782
GAPDH	0.439854	0.163182	0.607964	0.26677	-0.0726821	-0.176974	-0.568535	0.547737	1.61715	0.324179	0.126193	-0.696905	0.317049	-0.651817	0.421174	0.16508	0.573223	0.656765	-1.44551	-0.222661	0.697315	0.246217	0.626791	-0.403669	-0.269485	0.530124	1.13776	0.35382	-0.835643	0.584641	-0.435477	0.653291	0.678704	-1.39605	0.0745316	0.709095	1.51888	-0.0132262	0.330544	-0.796883	1.27288	2.09938	0.337136	0.130988	-0.264112	-0.722063	0.390846	0.64552	0.600492
GATA3	0.0345215	-0.0337674	0.538506	0.158904	0.104462	0.187553	0.0290513	0.135462	0.445704	-0.136692	0.0815411	-0.323451	0.169575	0.0165713	1.23304	0.246006	0.34855	0.27089	-0.113146	0.373526	0.347308	0.443924	0.176783	0.236486	-0.10635	0.296989	0.50387	0.333287	-0.228832	-0.287734	-0.106305	0.235837	-0.271334	-0.26587	0.159175	0.195889	0.336588	0.0830824	-0.561462	-0.687065	-0.189603	0.375251	0.0620682	0.199698	-0.0263075	-0.429502	0.0285866	-0.218647	0.0140979
GATA6	0	0	0.0585688	-0.10482	0.407514	0.235326	0.257465	-0.64396	-0.228563	-0.340234	0.301805	-0.0340577	-0.101909	0.17661	-0.0276642	0.0173999	0.0314721	0.290753	0.107988	-0.0357751	-0.109231	-0.269507	-0.0079159	0.00966308	0.0445996	-0.110587	-0.352811	-0.119571	0.0238257	0.582895	0.25734	-0.400858	-0.227084	0.533777	-0.390577	-0.127865	-0.383625	-0.249136	0.250042	-0.198313	-0.0277378	0.137701	0	0	0	0.030553	-0.120564	0.00560111	-0.172303
GSK3-alpha-beta	0.285085	0.162482	-0.294486	-0.534216	-0.329913	-0.407565	-0.152003	-0.115113	-0.0556707	-0.309954	-0.0790207	0.190569	-0.112113	0.169384	-0.662889	-0.12208	-0.368075	0.0116602	-0.22995	-0.00868716	0.0945337	-0.14361	-0.0750971	-0.294207	0.303839	-0.0560812	0.219185	0.106438	-0.3818	-0.00865312	0.147854	-0.0488043	0.298194	-0.203967	0	-0.110757	-0.264081	-0.15194	0.289553	0.025971	0.190409	-0.00745703	0.226824	-0.267988	0.142363	-0.0252534	-0.065691	0.401235	-0.108499
GSK3-alpha-beta_pS21_S9	1.00903	-0.286879	-0.548927	0.210618	0.126567	-0.239467	-0.537142	0.696523	0.841277	0.642936	0.111948	0.809536	0.572344	0.375746	0.0584754	0.208244	0.241374	0.105504	0.00638541	-0.67116	-0.298606	0.0810968	0.45862	-0.348766	0.162688	0.0449198	0.284404	-1.46757	0.401574	0.448358	0.137624	0.719326	0.837604	0.396462	0.975651	0.922369	-0.328045	0.40802	0.8843	0.242995	0.87499	-0.706846	0.495673	0.0613923	0.11483	-0.0622502	0.533939	-0.574285	0.725456
GSK3_pS9	0.979196	-0.0370186	-0.565652	-0.387802	0.653422	-0.294441	-0.354581	0.254069	0.951556	0.476435	0.092296	0.872007	0.8681	0.494917	0.0521081	0.215392	0.765708	0.00714234	-0.550033	-0.529335	-0.2634	0.00760606	0.626114	-0.400509	-0.179757	0	0.43196	-1.27285	0.47121	0.793608	0.526919	0.494343	0.046618	0.853663	0.960186	0.914193	-0.71669	0.0728089	0.632843	0.266921	0.826566	-0.934023	0.479558	0.0286669	0.104896	0.0310549	0.301419	-0.627949	0.356405
HER2	-0.386604	-0.109004	-0.179182	0.0241409	0.808732	-0.0836459	-0.00900319	0.145172	1.10441	-0.159018	-1.65209	-0.226178	0.696591	-0.00775661	-0.085768	0.488762	-0.456498	-1.59891	0.899638	0.22705	0.475683	-0.494029	-0.0525831	0.392505	-0.876601	-0.302045	0.154609	-0.0754782	-0.261792	-0.166359	0.176645	-0.413143	-0.868535	-0.187476	0.268203	0.480994	-0.127531	0.444632	-0.410293	0.13367	-1.92239	-1.11329	-0.343799	0.836138	-0.332334	1.03506	-0.423349	-0.763362	-0.651356
HER2_pY1248	-0.201895	-0.0102033	-0.0817694	-0.175513	0.590687	0.0944911	0.0493952	0.0319061	0.773786	-0.132621	-0.365967	0.0053496	0.195364	0.115135	-0.0759105	0.0759422	0.378474	-0.47722	0.234518	0.243757	0.20617	-0.296473	-0.0127577	0.189479	-0.301014	-0.284385	-0.203245	-0.25331	-0.155628	-0.117828	0.0673464	-0.606678	-0.666849	0.164728	-0.278147	-0.117304	-0.302397	0.229201	-0.108266	0.0420701	-0.439645	-0.329364	-0.0956844	-0.00751774	-0.212983	0.431523	-0.122183	-0.200856	-0.232445
HER3	0.538446	-0.127059	0.526091	0.303882	-0.0861529	-0.12547	-0.342737	-0.201034	0.300478	-0.392334	-0.63734	-0.183683	0.437547	0.16077	1.11756	-0.322505	0.173104	-0.432508	0.860391	0.135462	0.34921	0.234585	-0.614192	0.239798	0.218033	-0.212925	0.0658717	-0.406494	-0.158487	-0.487154	0.440539	-0.493741	-0.25813	-0.586528	0.0472041	-0.368543	0.637604	0.527815	0.121763	-0.139308	-0.631318	-0.100807	-0.286424	0.0269016	-0.521148	0.295282	-0.353931	-0.165236	0.754736
HER3_pY1289	0.0478618	0.12904	-0.0851584	0.0748482	0.130539	-0.000760567	-0.0184512	-0.219482	-0.206082	0.115008	-0.0248375	0.0310514	-0.289143	-0.0284292	-0.206782	-0.199012	-0.0637312	-0.243382	0.0677024	0.0151569	0.0932186	0.162931	-0.292977	0.256121	0.197799	-0.109898	0.0325833	-0.10013	0.186454	-0.0559219	0.0506043	-0.0180614	-0.0758971	0.113931	-0.145509	-0.0499489	0.068462	0	0.0539997	0.110065	-0.0483573	-0.0187913	-0.120894	-0.132499	0.330171	0.251201	-0.0640615	0.288294	0.0847929
HSP70	-0.229822	1.10508	0.129903	0.0177313	0.68321	0.333477	0.572041	-0.264789	0.188098	-0.298199	0.0133859	-0.540951	0.224419	-0.409079	0.039151	-0.234748	0	-0.375459	0.983752	-0.78471	-0.0216651	0.763179	0.881124	0.232612	0.029996	-0.134655	-0.334755	-0.0659761	-1.00576	0.238235	0.97838	-0.335411	0.0726527	0.254556	0.0212966	-0.99876	0.58243	0.689055	0.540416	-0.195633	0.367514	0.24015	-0.643502	-0.362875	0.63621	-0.434821	0.67133	-0.205071	0.219846
Heregulin	-0.107021	-0.111627	0.161314	0.0328527	0.1097	0.131192	0.22273	-0.283958	0.148869	-0.199905	0.0154773	-0.0589794	-0.14788	0.187231	0.131667	-0.00425025	0.336752	-0.000772208	0.130475	0.0670456	0.215483	0.166904	-0.154446	0.198849	0.16742	0.00312532	-0.157011	0.0516291	-0.162081	0.0412525	0.226996	-0.448575	-0.370775	0.280777	-0.320977	-0.328688	-0.0467586	0.0911526	-0.00769211	-0.0994006	-0.0322643	0.327122	-0.16053	-0.016878	0.0763472	0.0101088	-0.305335	-0.159369	0.0713547
IGFBP2	0.020862	-0.968147	-1.79542	-2.01765	1.07027	0.271869	0.173195	-0.972184	-0.569618	1.13894	0.530031	1.0848	0.79406	-0.861061	-0.0390225	0.779914	-2.16371	1.71558	-0.321853	-0.134213	2.29994	1.22572	-1.07225	0.713289	1.90329	-0.0400246	0.850134	0.654707	0.157233	0.130609	-1.73254	-0.632881	1.01493	1.4632	-0.435029	1.09377	-2.17984	-0.584457	-1.21135	0.136804	0.783303	1.19754	-1.27616	1.77596	-1.42226	1.38681	1.56477	1.23397	0.455177
INPP4B	-0.106075	-0.200066	2.09648	-0.578878	-0.668971	0.150004	0.190288	0.384894	0.609265	0.332536	-0.0402948	-0.21983	0.300568	-0.0523359	-0.0532838	0.895062	-0.418958	0.432369	0.85279	-0.141377	0.230901	-0.0666577	0.0399304	0.160923	-0.292927	1.16451	-0.252274	0.544891	-0.453162	0.173966	0.0258414	-0.645801	-0.256992	0.314698	0.93786	0.873933	-0.308675	0.207283	-0.276653	0.339934	-0.0486688	0.0496526	0.0228324	0.111204	0.0281216	-0.472462	0.00267739	0.42974	-0.30996
IRS1	-0.161407	0.00339778	-0.0923804	0.0104018	0.733559	-0.0610649	0.0672429	0.0244055	-0.0682793	-0.311671	-0.38396	0.107927	0.160376	-0.0420505	0.437286	-0.136636	0.159436	-0.340886	-0.0945316	-0.0553411	0.171079	0.328375	0.334882	0.284622	0.332566	-0.10509	0.127472	-0.0214154	0.146051	-0.276265	-0.138733	-0.658457	-0.626255	0.439918	-0.0150364	-0.196889	0.00990215	0.0885712	-0.244563	-0.355244	-0.646156	-0.102431	-0.296477	0.198491	0.379814	-0.200523	0.608471	0.0163594	-0.105414
JNK2	0.08351	-0.127685	0.100522	-0.284298	0.129982	-0.248906	0.164967	0.458059	0.252728	0.0134316	-0.39156	-0.0656779	0.1212	0.15249	0.510075	-0.156411	-0.237598	-0.394775	-0.0190639	0.154487	-0.118006	-0.359987	0.161477	-0.201533	-0.418018	-0.326767	-0.203652	0.212555	0.00635439	0.167908	-0.328985	0.0326956	0.12744	-0.132529	0.12788	0.412691	0.220312	0.0985401	0.0359319	-0.0432965	-0.203245	-0.181044	0.161099	0.0384312	0.180016	-0.439285	0.574562	-0.318795	0.264038
JNK_pT183_pY185	0.0460665	-0.0383991	-0.217981	-0.143734	0.030607	-0.132087	-0.121056	-0.131508	-0.160695	0.35744	0.200074	-0.0210239	-0.0431102	-0.113007	-0.327079	-0.0519339	-0.176244	-0.0318118	0.0226328	0.020562	-0.212571	-0.24413	0.435986	0.417232	-0.142988	-0.071724	-0.259154	-0.283316	-0.199403	-0.00583899	0.0125176	-0.414287	-0.0461908	0.312399	0.0650162	-0.291946	-0.0616049	0.240289	-0.326011	-0.216105	0.120752	-0.0101352	-0.0937276	-0.0467226	-0.0237002	-0.175555	0.138035	-0.25264	-0.0386114
Ku80	-0.0936526	0.0886928	-0.439675	0.111543	-0.158527	-0.533682	-0.150551	0	-0.364336	0.144623	-0.628909	0.189687	0.180669	0.416505	-0.664457	0.0127784	-0.360247	-0.791136	-0.654055	0.384354	0.18751	0.00950588	0.246097	0.182588	-0.132987	-0.198746	-0.00924065	-0.0225619	0.420238	-0.438421	0.275798	0.104251	0.399767	-0.0830034	0.00775876	-0.191609	0.287706	0.601772	0.590417	0.351395	-0.934537	-0.594158	-0.252468	-0.412793	-0.20752	0.10706	-0.245494	0.343863	-0.619753
LKB1	-0.059525	0.0872681	0.136216	-0.0643649	-0.321621	-0.158928	0.0725972	-0.149184	0.1887	-0.212133	0.234739	0.039781	-0.237937	-0.33775	-0.00865888	0.0906955	-0.152674	0.299933	0.0417841	-0.12199	0.0964825	-0.00500564	-0.101516	-0.153439	0.138154	0.193221	0.182356	0.191824	-0.289408	0.102772	0.205448	0.0153718	-0.171105	-0.139448	0.0563077	-0.242579	-0.0379908	0.00070284	0.174645	-0.0608102	0.270106	0.0665611	-0.021933	-0.222871	0.130941	-0.139659	-0.206758	0.118978	0.0701441
Lck	-0.0122358	-0.174843	1.27864	0.0515397	-0.287398	0.557428	-0.342029	0.369213	0.439784	0	0.247469	-0.621769	0.0412111	-0.291696	0.182395	0.00742098	-0.151824	0.499838	0.00642414	0.228766	-0.0459154	0.570913	0.153513	0.246727	0.0827649	0.314813	0.423599	0.30811	-0.228143	0.257737	-0.204447	0.607389	0.14769	-0.665385	0.538739	0.0144287	0.933197	0.421602	-0.450853	-0.594042	0.209882	-0.0563642	-0.202119	-0.4543	0.173263	-0.426887	-0.201759	0.171443	0.466503
MAPK_pT202_Y204	0.67308	-0.183239	-0.601721	1.28384	-0.163142	-0.536146	-0.633622	1.69175	0.878962	0.849294	0.569391	0.266394	0.479319	0.424842	-0.869528	-0.525839	1.54087	-0.235681	0.236675	-0.0917794	-0.741699	-0.298784	0.173616	0.933323	-0.8812	0.0997432	-0.742905	-0.711198	0.999885	-0.0797374	0.178835	0.344715	-0.109127	-0.566579	0.0410485	-0.297336	0.300845	1.05096	-0.726872	0.531742	1.88265	-0.211315	0.0102923	0.29421	0.965659	-0.439349	1.67282	-0.707901	0.849693
MEK1	-0.51241	-0.652532	0.124244	1.02457	0.725974	0.0564531	-0.317378	0.539754	0.642102	-0.0263911	-0.160125	-0.0343529	0.158616	-0.691916	0.0399989	-0.763765	-0.708474	-0.48866	0.0544492	-0.102335	-0.869787	-0.69287	-0.00206726	-0.135124	-1.21607	-1.02437	-0.974955	0.264623	-0.213704	0.200411	-1.09891	0.791401	-1.22903	0.384169	-0.867521	-0.39052	0.891598	0.0554559	0.690561	0.2733	1.00625	0.124586	0.186499	-0.402761	0.498708	0.293927	0.232418	-0.313482	0.0358131
MEK1_pS217_S221	0.173007	0.0930563	-0.122249	1.12762	-0.328702	-0.185784	-0.325006	1.38536	-0.02805	0.658806	0.480728	0.220029	0.469525	0.386312	-0.414845	-0.236044	0.863107	0.236351	0	-0.0810055	-0.429519	-0.285857	-0.0138947	-0.107873	-0.553041	0.179227	-0.32389	-0.293375	0.557829	-0.0396595	-0.240603	0.58988	-0.327345	-0.371058	-0.0147732	-0.261953	-0.0201856	0.315863	-0.327922	-0.00891554	1.54253	0.116947	-0.0836929	-0.20763	0.173459	-0.236881	0.803339	-0.362262	-0.369984
MIG-6	-0.0309049	0.0910923	0.0597405	0.139872	0	0.12657	0.0313805	0.122059	0.173619	-0.32711	-0.149942	-0.154151	0.188908	-0.0315663	0.228332	0.0432082	0.0179238	-0.218743	-0.111167	0.0982856	0.151297	0.0639177	-0.127566	-0.13841	-0.0583711	-0.135456	0.225027	-0.0112267	-0.366681	-0.199383	-0.102706	-0.0861925	-0.183692	-0.020198	0.0147873	-0.151406	0.16615	0.140869	-0.0921105	-0.0612055	-0.116626	0.116062	-0.036305	-0.0647916	-0.0357098	0.071278	0.264962	-0.0536106	0.00147548
MSH2	-0.10041	-0.0670399	-0.889231	-0.762405	0.270447	-0.394475	-0.0471149	-0.414508	-0.538079	-0.536274	-0.241464	-0.0880839	0.173317	0.35443	-0.363318	-0.0837448	-0.00135579	-0.222951	-0.297857	-0.0664954	-0.0629126	-0.156687	-0.416926	-0.140538	-0.0769348	-0.258569	-0.188246	-0.13238	-0.0144656	-0.374027	-0.181534	-0.830666	0.344356	0.725056	-0.56392	-0.216624	-0.787575	-0.150293	0.491972	0.77351	0.140744	-0.0551379	0.075219	0.396663	-0.623512	1.11222	0.171503	-0.106598	-0.128884
MSH6	-0.542022	-0.116199	-0.985656	-0.584845	0.980401	-0.543017	-0.28767	-0.256717	-0.364722	-0.361887	-0.56023	0.0495611	0.895044	0.396705	0.0563609	0.0565067	0.10284	-0.532359	-0.261825	0.155346	0.328054	0.36529	-0.251863	0.0930918	0.11981	-0.356435	-0.161292	0.0622789	0.0151434	-1.13218	-0.707041	-1.25659	0.113189	0.719571	-0.911524	-0.492511	-1.01751	0.120443	0.381083	0.701069	-0.782462	-0.153824	0.163988	0.318483	-0.724167	1.30856	0.585161	-0.131061	0.075785
MYH11	0.045493	-1.55451	0.261273	1.21398	0.0323772	-0.0575752	-0.904014	2.71307	1.16212	-1.85069	1.14331	2.57438	2.08951	-0.0350556	-0.335992	0.17484	-0.202746	-1.69408	-1.21685	-0.605054	-0.492312	0.777276	4.81676	0.0014554	1.90711	2.98224	1.26031	4.62128	3.40989	-1.44008	-0.686604	-0.942386	-0.638651	2.18544	0.447302	1.94843	0.102687	0.778589	0.117546	1.53523	2.65497	0.911228	-0.280151	-0.751148	3.16951	-1.36454	-1.37712	0.833036	0.00259801
Mre11	-0.00289791	0.110754	0.0884815	0.0933609	-0.0642803	0.213153	0.154957	-0.250777	-0.19068	-0.147499	0.205861	-0.000726889	-0.313135	-0.00935884	-0.0852016	-0.0128546	-0.000958029	0.208206	0.203843	0.0221494	0.0926814	0.0318007	-0.218973	-0.0765995	0.0567147	0.0546993	0	0.0855518	-0.0277495	0.122646	0.302279	-0.00988541	0.0469569	0.0790892	-0.0406297	-0.173855	-0.049055	-0.162245	0.0969742	0.0374544	0.0812527	0.204042	-0.0362646	-0.0387377	-0.0228009	0.105801	-0.233403	0.150623	-0.0551543
Myosin-IIa	0	0	0.166841	0.34885	-0.134949	0.0696696	-0.0691948	0.523379	0.391889	0.283534	0.623787	-0.0768785	0.396519	-0.108108	-0.0162529	0.580054	0.269488	0.731128	-0.239151	0.475807	0.14826	0.472194	0.107682	0.21013	0.243051	0.447936	0.23884	0.229632	-0.011106	-0.0830305	-0.0537451	0.376203	-0.112027	-0.288259	0.153437	0.0859432	-0.297019	0.19859	0.376991	-0.156218	0.550484	0.329212	0	0	0	-0.163366	0.567146	0.0454147	-0.250124
Myosin-IIa_pS1943	0.299014	0.0999167	0.190326	0.538821	-0.397029	0.0587556	-0.214611	0.195358	0.10597	0.687189	0.410195	0.101112	0.329534	0.155027	-0.1211	0.3731	0.190799	0.490815	-0.177749	0.163772	-0.0616391	0.73023	-0.0375418	0.611521	0.764973	0.580617	0.26383	0.0283494	0.235253	0.162467	-0.0800519	0.312067	-0.0449436	-0.145878	0.0945592	0.0329579	-0.30412	0.336156	0.710692	0.122832	0.778045	0.127453	0.0146185	-0.0391016	0.0599173	-0.0177777	0.755986	0.0500521	-0.0543543
N-Cadherin	0.127445	0.329394	-0.102865	-0.106797	0.879861	0.202061	-0.0069468	0.0395751	0.220231	-0.407169	-0.195289	-0.310216	-0.0525836	0.43809	0.215035	-0.0670043	0.450814	-0.269447	0.0749052	0.0141283	0.167981	0.193135	0.381102	0.620776	-0.333728	-0.183666	0.329778	-0.00774274	-0.702923	-0.397588	-0.000558313	-0.0887813	0.0685788	-0.105857	0.17684	-0.0380779	0.126942	0.159991	-0.605017	-0.648475	-0.122682	0.108013	0.156661	0.275981	0.0930035	-0.155148	0.0327263	-0.33108	0.246193
N-Ras	0.0205238	0.0824614	0.0149289	0.0273109	0.0784259	0.212138	0.328818	-0.449277	-0.0239663	-0.012322	0.163918	-0.00653163	-0.276191	0.0647055	0.0478175	0.00888632	-0.00517919	0.1675	0.202158	0.195165	0.139217	-0.00696078	-0.197149	0.0712781	0.205155	0.0640688	-0.129649	-0.022325	0.161823	0.310617	0.898252	-0.312755	-0.23623	0.228341	-0.477668	-0.251642	-0.0837498	-0.0543969	0.066888	-0.19755	-0.00838809	0.425463	-0.00202678	0.0701944	-0.100261	-0.0882401	-0.182783	0.00660252	0.0446546
NDRG1_pT346	0.825861	0.280131	1.08207	0.541045	0.767077	0.470674	-0.104932	0.881947	1.50211	0.055163	0.452908	-0.469893	1.12912	-0.127648	0.12203	-0.288115	1.75243	0.605885	1.94245	-0.697591	-0.357593	0.586382	0.141164	-0.515299	-0.18447	0.248939	-0.527301	-0.707762	0.00570136	1.06794	1.30386	1.22325	0.369168	0.0782974	2.07452	0.795353	0.515742	2.99488	0.620865	1.00732	0.84301	0.92924	0.672238	0.504841	0.149623	1.04943	-0.228321	0.275303	-0.655341
NF-kB-p65_pS536	-0.00765775	-0.166744	0.225818	0.105556	1.56935	0.827276	-1.01026	0.902507	1.00323	0.380579	-0.248933	0.354704	0.589184	0.194255	1.06834	-0.0840278	1.17623	-0.706957	0.026982	-0.212787	-0.346284	-0.0979887	0.167695	-0.634525	-0.232658	-0.913773	0.261909	-1.1486	0.484317	-0.29753	0.206665	-0.32067	-0.259679	0.604783	0.714599	2.65119	-1.17099	0.202256	-0.0818731	1.29862	-0.540225	-0.558247	0.412591	0.702595	0.0441871	2.0173	1.97737	-0.515229	0.681884
NF2	0.321302	0.281855	0.133068	0.0316408	-0.436123	0.317325	-0.287944	0.385088	0.292441	-0.182718	-0.00966069	-0.305846	0.207858	0.147813	-0.576851	0.122557	-0.736672	0.0565739	-0.634029	0.269171	-0.46967	0.0124754	0.368914	-0.039896	-0.327412	0.0498412	0.603976	0.158944	-0.0102412	-0.108952	-0.147883	0.478275	0.395334	-0.720938	0.649624	0.160956	0.308967	0.233006	-0.545077	0.211077	-0.408045	-0.533656	0.0917673	-0.104089	0.231872	0.253409	-0.0104028	-0.0850302	-0.560768
Notch1	-0.299354	-0.100045	0.20549	0.706909	0.153013	-0.0890535	0.0364294	-0.0864277	-0.0365586	-0.0327383	-0.149637	-0.133376	0.402586	-0.111082	-0.157404	-0.0542079	-0.0463817	-0.267947	0.283663	-0.100883	0.0734415	0.286795	-0.249902	-0.110512	0.0925313	-0.131752	-0.209994	-0.0303143	-0.0938431	-0.259055	-0.0761192	-0.205056	-0.442451	0.186704	-0.330702	-0.323483	0.536038	-0.0652325	0.224847	0.320006	-0.220732	0.147703	0.0924544	0.101811	-0.0774453	0.298111	0.163785	0.204225	-0.0342461
P-Cadherin	0.273819	-0.307452	0.137648	0.0424076	-0.32047	0.166123	0.24988	-0.403264	-0.103673	-0.230505	0.327543	-0.112424	-0.361167	0.0658013	0.104971	0.00905508	0.115995	0.456335	-0.0214304	0.223845	0.673306	0.112613	0.0103233	-0.00468815	0.363427	0.0545478	0.0496894	0.0225952	-0.184315	0.290848	0.103242	-0.335824	-0.204248	0.0826791	-0.265584	-0.217935	0.0819593	-0.0174014	0.149623	-0.248371	0.274449	0.465706	-0.221756	0.182583	-0.346157	-0.0270846	-0.299603	0.105539	0.249335
PAI-1	-0.135639	-0.115082	0.276149	0.585749	-0.142658	0.0146635	0.134629	-0.203591	0	-0.16078	-0.0473837	-0.274496	-0.0274905	-0.113016	-0.402616	-0.0309953	0.529839	0.47376	-0.190834	-0.235767	-0.0517731	0.674146	-0.601325	0.049038	0.0846805	2.16246	-0.0642401	0.217033	-0.288374	0.341158	0.522199	-0.301466	-0.549214	0.178021	1.10931	-0.76138	0.493746	0.304258	0.711104	0.0451192	1.05032	1.40619	-0.252948	-0.165303	-0.449365	-0.561305	1.28728	0.732715	-0.0305527
PARP_cleaved	0.110395	-0.0569993	0.0916151	-0.0705526	0.164838	-0.0357137	0.477707	-0.0247093	-0.101805	-0.196172	0.119477	-0.137501	-0.168132	0.321178	0.00999075	0.0227305	0.208219	0.0443984	3.72746	0.109193	0.133939	-0.0587919	-0.199621	-0.00614524	0.0644291	-0.249595	-0.296256	-0.0974122	-0.168886	-0.0195672	0.0263474	-0.505188	0.351125	0.168095	-0.711251	-0.221176	0.158672	-0.134483	0.0290851	-0.0643867	-0.0305735	0.871476	0.0136066	0.125921	-0.218747	-0.00597977	-0.245452	0.141021	-0.0471031
PCNA	-0.236023	-0.228574	0.483157	0.663825	0.308089	0.0987176	-0.232506	0.0505022	-0.4201	0.386358	0.155421	0.0651407	0.359229	-0.188759	-0.104867	0.0305329	-0.265315	0.363167	-0.141311	-0.0663692	0.272287	0.430949	-0.384207	0.198409	0.118809	0.154602	-0.300109	0.124071	-0.201389	0.145947	-0.145429	0.305182	0.170324	0.0632028	-0.731943	-0.680828	1.24631	-0.0752785	0.0844877	0.112383	1.27072	0.276074	0.171929	0.00259426	-0.436384	-0.00478296	-0.0940305	-0.219856	0.285152
PDCD4	0.541068	0.165202	0.200486	-0.909041	-0.123043	0.0241603	0.789977	0.840987	0.523223	0.503529	1.1202	-0.562944	0.0982048	0.640662	1.22418	0.210964	1.63448	0.543431	-0.646765	0.281036	-0.576421	-0.409799	0.415922	-0.449242	-0.736303	0.391306	0.176506	-1.17539	1.14395	-0.548289	0.188965	0.43362	0.439088	-1.25196	0.872193	1.02255	-0.531223	-0.0734296	-0.38295	-0.784385	1.18355	-1.27514	-0.418959	-0.054712	0.293954	-0.185375	-0.381353	-0.240787	0.295455
PDK1	0.0565831	-0.0629278	0.230814	-0.0695186	-0.151958	-0.0797815	0.0536794	-0.166225	0.0128485	5.2e-05	0.412986	-0.123466	-0.215224	-0.0512624	-0.164705	-0.0638749	-0.335058	0.369409	0.0372919	0.0272504	0.072118	0.0160527	-0.0934326	-0.0637335	-0.10833	0.248514	-0.404771	0.0942075	-0.153902	0.324734	-0.102168	0.267637	-0.118052	-0.098445	0.132648	-0.165033	0.0107483	-0.326899	0.0768429	-0.209021	0.381638	0.213257	0.176436	-0.071457	0.202103	-0.112254	-0.215116	0.227747	0.250147
PDK1_pS241	0.228477	0.0775568	0.437807	-0.049073	-0.339944	-0.0309441	-0.301446	-0.0586542	0.145268	0.102496	0.399347	0.0451837	-0.298937	-0.121704	-0.316885	0.0686936	-0.306998	0.280133	-0.103703	0.134122	0.199055	0.163954	-0.00871106	-0.111659	-0.162901	0.594663	-0.217339	0.110577	0.0530108	0.602728	0.147095	0.507753	-0.00263211	0.00166196	0.346085	0.0580632	-0.0838131	-0.51306	0.139234	-0.0724331	0.277692	-0.00193326	0.34523	-0.117767	0.228838	0.0902033	-0.362209	0.841351	0.203616
PEA15	0.155903	0.416003	0.0766863	0.029868	0.255478	-0.0903341	0.0981511	-0.0856434	0.530236	-0.0411757	0.131899	-0.179167	-0.611992	-0.251684	0.59243	0.0981771	0.733673	0.243885	-0.272722	-0.00745816	0.185587	-0.272758	0.0173965	-0.0229062	0.124144	0.246718	0.107954	0.0712702	-0.143815	0.0532402	0.0763811	0.0422929	0.349197	-0.448533	0.680516	0.360414	0.248176	-0.489586	0.201666	-0.265301	0.548917	-0.168446	0.100109	0.174829	0.347341	-0.0803937	-0.24523	0.328302	0.252648
PEA15_pS116	0.0426515	-0.0750042	0.785152	0.298838	0.70462	0.237414	-0.571623	0.488929	0.847883	0.176106	0.113589	-0.683497	0.571905	-0.536104	0.708511	0.567832	0.328932	0.79464	-0.401072	0.501602	0.591951	0.68917	0.390404	0.676806	-0.532293	0.867569	0.883392	0.537718	-0.751983	-0.5248	-0.539924	1.31336	0.60084	-0.636173	0.916601	0.36282	1.00416	0.853296	-0.793104	-0.826753	0.457202	0.812527	-0.0295912	-0.10652	0.140826	-0.552999	0.202914	-0.643613	0.515874
PI3K-p110-alpha	-0.215405	-0.146634	-0.196758	0.0163011	0.0383368	0.448401	-0.0540051	-0.334757	-0.38331	-0.209154	0.0138688	0.101919	-0.339515	0.0983339	-0.0382966	-0.262101	-0.549147	-0.165874	0.246212	-0.267952	-0.550762	-0.242172	-0.205244	0.0351573	0.0926814	-0.12958	-0.256964	0.0465541	0.0635873	0.0829673	0.0135294	-0.278831	0.155466	0.514719	-0.340097	-0.316689	-0.220259	-0.147873	0.275806	0.297537	-0.0225048	0.0894404	-0.26883	-0.0572483	-0.0414417	0.604928	0.0984996	0.170495	-0.13135
PI3K-p85	0.302477	-0.0534802	0.546865	-0.0471307	-0.144973	0.677049	-0.163922	0.0273936	0.19025	0.380613	0.317801	0.868693	-0.536054	-0.268484	-0.389807	0.234752	-0.0519386	0.530706	-0.554727	-0.326611	-0.282968	0.0812342	-0.0272282	-0.152449	-0.328496	0.501785	0.36582	0.464051	-0.0678192	0.676747	0.165043	0.255153	0.196941	-0.429756	0.761907	0.321452	0.176914	-0.145005	0.577917	0.185523	-0.268039	0.153777	0.273023	-0.21963	0.196149	-0.95593	-0.110362	0.143571	-0.363588
PKC-alpha	0.0434299	0.416003	-0.166423	-0.718352	0.805597	-0.994697	-0.505622	0.106952	-0.372756	-0.50679	-0.411432	-0.039877	-0.0494849	-0.109632	-0.492358	-0.439825	-0.621748	-0.620448	-0.261567	-0.412857	-0.159953	-0.614022	1.60832	0.285371	-0.425506	-0.178529	0.454608	0.661132	0.134429	-0.761276	0.348654	-1.11489	-0.433509	0.366799	0.343683	-0.588959	-0.920146	0.4526	-0.212419	0.244256	-0.806027	-0.363039	0.173087	-0.374446	1.96947	-0.685581	-0.359055	-0.205078	-0.632105
PKC-alpha_pS657	-0.0203433	0.50352	-0.249642	-0.774438	0.471571	-0.988725	-0.38643	-0.239974	-0.413533	-0.414713	-0.252904	0.0714976	-0.332259	-0.126508	-0.558314	-0.447265	-0.672975	-0.274026	-0.619486	-0.630542	-0.312231	-0.659629	1.19356	0.06732	-0.263104	-0.0743436	0.220552	0.495156	0.106661	-0.496907	0.771344	-1.20294	-0.449138	0.325599	0.0897878	-0.626709	-1.0318	0.0234979	-0.0412827	0.115973	-0.470352	-0.298493	0.273633	-0.42836	2.02612	-0.402166	-0.567371	-0.187605	-0.564259
PKC-delta_pS664	-0.0964158	0.313269	0.191245	-0.170212	0.465484	0.0758734	-0.0364941	-0.343247	0.0133084	-0.0850592	-0.141211	0.0942415	-0.150379	-0.107032	-0.00696204	0.0749992	0.133081	-0.00132391	-0.0757786	-0.328575	-0.125013	-0.0329248	0.168408	0.0329022	0.0733483	0.0663669	-0.134085	0.0197034	0.0417348	-0.0234264	0.0622438	-0.266202	0.149697	0.0316854	0.213719	-0.0602692	-0.186469	0.0215157	0.0203589	-0.131616	-0.166301	0.0559472	-0.213325	0.0164022	0.599609	0.115049	-0.194922	-0.213434	-0.0237307
PKC-pan_BetaII_pS660	0.225801	0.0238321	0.532318	-0.269624	0.191337	0.000281232	0.190574	0.224628	0.267877	0.22065	-0.637668	0.179179	0.352958	0.0125612	0.00777478	0.00829892	0.184411	-0.231651	-0.28678	-0.506953	-1.23739	-0.538215	0.443109	-0.371533	-0.0497906	-0.115511	-0.204894	-0.355917	0.0793689	0.185894	0.0607254	0.168626	0.599927	-0.250529	0.786025	0.237928	-0.262748	0.40205	-0.216342	0.224103	-0.290689	-0.560619	-0.108975	0.219366	0.932347	-0.0653486	0.00693693	-0.673955	-0.143642
PR	-0.247812	0.426223	-0.222688	-0.233439	-0.136838	-0.181823	0.370457	-0.289866	-0.168666	-0.117499	-0.225437	0.144213	-0.439662	0.0897676	1.25594	-0.241392	-0.0106535	-0.221058	-0.0483937	1.19805	-0.0359778	0.123728	0.712236	0.12302	0.034579	-0.272829	0.366652	0.0392136	0.503077	-0.213491	-0.061673	-0.497444	-0.524596	-0.157185	-0.0741147	1.02291	-0.0562452	-0.393316	-0.204811	-0.477554	-0.481725	-0.152671	-0.0814331	-0.159767	0.850581	-0.113562	-0.151979	-0.124398	-0.120531
PRAS40_pT246	0.195096	-0.0508239	-0.180362	0.211279	0.280249	0	-0.183313	0.246453	0.301972	0.266973	-0.45539	0.438859	0.132775	0.536041	0.228377	0.0793293	0.243518	-0.372299	-0.00922241	-0.0666013	-0.15066	-0.179777	0.154285	0.0443266	-0.195847	-0.269359	0.0657039	-0.588394	0.262938	-0.0394956	0.066184	0.491923	0.207896	0.222429	0.327909	0.66075	-0.0145579	-0.0851429	-0.0579556	0.0012666	-0.709669	-0.503218	0.235542	0.165181	0.0410799	0.166107	0.073066	-0.295764	0.28709
PRDX1	-0.197841	-0.131308	0.615458	-0.0990949	-0.323336	1.12025	0.357932	-0.197168	0.104526	-0.25661	0.407877	-0.266701	-0.557807	-0.160798	0.157389	-0.0535544	0.0794924	0.503221	0.455556	-0.10573	-0.0954483	-0.00931598	-0.272927	-0.160441	-0.157398	0.59292	-0.462807	0.430018	-0.268425	0.0649965	-0.140677	0.932017	-0.11314	0	0.375352	0.0818457	0.175664	0.121954	0.216746	-0.540633	0.66795	1.58355	0.103065	0.0778315	-0.0704197	-0.742476	-0.531914	-0.179059	0.22986
PREX1	0.129229	-0.317063	1.246	-0.0782333	-0.30104	0.801511	0.317214	-0.392089	-0.147325	0.0764131	0.654279	-0.162494	-0.864719	-0.408827	1.55984	-0.0507692	-0.355069	0.66291	-0.507224	-0.413187	-1.29772	-0.0889597	-0.477918	-0.385296	-0.10896	0.252498	-0.136526	-0.177874	-0.0119219	0.381633	-0.529027	0.0618904	0.5502	0.432099	-0.262787	0.444426	0.437496	-0.152553	-0.0464481	-0.0931339	1.10816	0.423163	-0.396045	0.0386047	-0.358087	0.334278	0.178417	0.0442835	-0.0475949
PTEN	-0.352374	0.101079	0.46755	-0.255534	0.128126	0.655829	0.876609	0.311486	-0.355868	-0.595642	0.274973	-0.374132	-0.467136	-0.787914	-0.659582	0.226594	0.737421	-0.820824	0.327267	1.10005	-0.359794	-0.0468111	0.322189	0.610925	-0.447473	-0.424623	-0.503168	0.603871	-0.427903	-0.883637	-0.977799	0.843762	0.913264	0.123003	0.038535	1.72373	-0.313968	0.987645	-0.610636	-0.755711	-1.11579	0.200708	-0.576018	-0.522147	0.52927	0.20161	1.06527	-0.313557	1.11129
Paxillin	-0.0642143	-0.249344	-0.181084	0.400322	0.751862	-0.0141916	-0.307479	0.151168	0.0872957	0.00962506	-0.0654711	-0.0655379	0.885433	-0.0801301	0.353116	-0.129252	0.06767	-0.110639	-0.274716	0.295216	-0.411386	0.104544	0.458054	0.237617	0.0621926	0.0415308	0.510827	0.0838692	-0.083834	-0.56337	-0.421041	-0.114193	-0.365999	0.289754	0.341213	0.196877	-0.127182	-0.17238	-0.324262	-0.1106	-0.826837	0.269064	-0.313201	0.13343	1.00188	0.507155	0.693436	-0.56193	-0.594691
RBM15	-0.13136	0.320156	0.114274	0.160928	0.704284	-0.00934761	0.194811	0.33418	-0.191909	-0.0572041	-1.0985	0.132907	0.418661	0.415046	0.370592	-0.0226392	0.260293	-0.855435	-0.871626	0.597108	-0.322105	-0.096566	0.513834	-0.150359	-0.298155	-0.562494	-0.0557948	-0.367641	0.397279	-0.491577	-0.349685	0.176358	0.504789	0.138467	0.173342	0.580987	-0.099555	0.392207	-0.0713883	-0.159238	-1.53633	-0.973106	0.209084	0.233394	-0.157549	0.39466	0.878954	0.0154099	-0.360287
Rab11	-0.0361817	0.0792654	0.257491	-0.0480958	-0.176328	0.0647855	0.207012	0.456823	0.116235	-0.23543	0.196846	-0.316093	-0.126219	-0.0876341	0.00462542	0.087482	0.148402	0.121514	0.203908	0.040361	0.331443	0.430554	0.415369	0.0484696	0.0233145	0.141034	-0.0282451	0.220275	-0.353325	-0.0513778	0.00574701	0.0196894	-0.0981347	-0.205323	0.157262	-9.45e-05	-0.19328	-0.0277555	-0.297418	-0.525099	0.204993	0.336126	0.034739	0.0403471	0.11566	-0.449074	-0.114258	-0.0814467	0.14908
Rab25	-0.0339165	0.0159383	0.273783	-1.58996	-1.3071	-0.203504	1.06788	1.05371	0.604628	-0.155945	-0.359911	0.501891	-0.188978	0.38969	-0.161659	0.111528	0.575827	0.0254166	0.650832	0.712883	0.471002	-0.642459	-0.301005	-0.157623	0.0698472	-0.164171	-0.409167	0	-0.0443861	0.354433	0.227579	-0.755586	-0.0374301	-1.10068	0.468204	1.02372	-1.50613	-0.512705	-0.35609	0.19423	-0.117224	-0.133042	0.642142	0.458904	-0.083943	-0.33337	-0.640527	0.299859	-0.0845312
Rad50	0.219736	0.285858	-0.0997645	-0.104867	0.502978	-0.14458	-0.696386	0.112968	-0.172936	-0.467918	0.0139821	-0.535473	-0.303099	-0.0480836	0.312146	0.542125	-0.0249508	0.489333	-0.713834	0.504378	-0.212071	-0.27874	0.586756	-0.0436689	-0.348026	0.398039	0.66312	0.684253	-0.0618739	-0.0974971	-0.195527	0.475934	0.505617	-0.203794	0.787693	0.522666	0.0544621	0.173619	-0.246296	-0.919742	-0.194347	0.00188208	-0.224506	0.186122	-0.21078	-0.16467	0.507121	-0.842222	-0.233831
Rad51	-0.162393	0.263385	-0.0704237	0.270873	0.184108	-0.0719526	-0.126782	-0.0846792	-0.0638469	0.104768	-0.181975	0.0172045	0.105958	-0.0411208	0.0221613	0.0795639	-0.200979	-0.0155542	0.00536564	-0.113899	0.0867929	0.305675	-0.201036	0.256594	-0.0706374	0.0384945	-0.300436	0.0203587	-0.278552	0.0196792	-0.240754	-0.0463607	0.515115	0.543144	-0.265355	-0.405769	-0.105147	0.290906	-0.157096	-0.0108851	0.206826	0.980046	0.131506	0.00326358	-0.169081	-0.0999201	0.208671	-0.331569	0.230174
Raptor	0.182509	0.227083	-0.035888	-0.6334	-0.0533987	-0.385015	0.0382212	-0.291646	-0.398775	-0.312292	-0.304353	0.0361923	-0.138726	0.178767	0.515101	-0.217168	-0.46065	-0.459429	0.546434	-0.1264	-0.25063	-0.638658	0.0734314	0.247518	0.87876	-0.38411	0.186803	-0.0055612	0.193858	-0.0192633	0.11696	0.110313	0.442792	0.23944	0.22469	0.264184	-0.0308219	-0.130177	-0.324621	-0.0544961	-0.572818	-0.247413	0.0994769	0.127222	0.234954	-0.0741288	0.371434	0.0224188	-0.126229
Rb	-0.00241836	0.0620637	-0.0642038	-0.0970257	-0.156346	-0.186819	-0.109912	0.0693111	-0.0917495	-0.166908	-0.141393	0.0201539	0.129486	-0.104038	-0.054137	0.0242301	-0.0587829	-0.0350809	1.93459	-0.0392915	0.175962	-0.05982	0.0763955	0.133575	-0.199944	0.0496584	0.115272	0.0693306	-0.0642122	-0.188802	-0.134895	0.127573	0.198091	-0.0810748	-0.0754066	-0.0741707	0.248173	0.0536179	-0.242699	0.241772	-0.303964	0.19016	0.0433653	-0.0876018	0.0373409	-0.211429	0.0420347	-0.206208	-0.200063
Rb_pS807_S811	0.235419	-0.428113	-0.0849176	0.377842	0.525395	-0.23821	-0.423334	1.12042	0.302468	0.442624	-0.484198	1.02565	2.11261	0.3711	-0.0638126	0.521376	0.168569	-0.269652	-0.358127	-0.640769	0.671193	0.18821	-0.340524	0.314425	0.43385	-0.139083	0.248282	-1.25557	0.0148132	-0.399564	-0.460703	0.837454	1.48061	0.285316	-0.51357	0.350514	-0.00901855	0.541267	0.109175	1.44739	-0.723248	-1.06217	0.449633	0.0257937	-0.85154	1.14613	1.59156	-0.993104	0.137284
Rictor	-0.356504	-0.155831	-0.291427	-0.169589	0.28224	0.0902984	-0.207209	-0.10608	-0.423871	-0.51908	-0.551023	1.00092	0.012527	-0.145291	-0.13609	-0.537061	-0.1547	-1.06743	0.224435	-0.431496	-0.475295	-0.371988	2.22533	-0.420982	0.514075	1.01452	-0.249217	1.25376	1.38585	-0.947104	-0.173511	-0.750791	-0.878203	0.912166	-0.27293	0.518757	-0.469805	-0.262654	-0.0184851	0.686069	0.508374	-0.320387	-0.28099	-0.00259426	3.23078	0.436245	0.10422	0.392431	-0.38005
Rictor_pT1135	-0.0959242	-0.0017063	-0.0254005	-0.0135427	0.199879	0.182974	-0.00299518	-0.0634742	0.0308308	-0.0538733	-0.0738036	0.0852871	0.0465346	-0.0695271	0.13248	-0.0325583	0.220736	-0.104141	0.189036	-0.0429451	0.0255671	-0.143764	0.224723	-0.0566927	-0.0243414	-0.0269585	0.0509729	-0.130421	0.118096	-0.0919072	0.204101	-0.305262	-0.301239	0.26744	0.245825	0.0339115	0.127304	0.145849	-0.0612154	-0.313066	-0.295177	-0.08446	-0.209491	-0.206458	0.311013	0.186443	0.0656964	-0.0301926	0.0997118
S6	0.0254168	0.14255	-0.120383	-0.280185	-0.279351	0.200469	0.235462	0.0526326	-0.0463575	0.445983	-0.990989	-0.0910831	-0.227041	0.276892	-0.337146	-0.0180431	0.324	-0.827964	0.116097	0.240399	0.136555	-0.190038	-0.563243	-0.187091	0.626084	-0.535198	0.56835	-0.0729642	0.296662	-0.480492	0.349247	0.548104	0.00890007	0.0788397	-0.318677	0.211976	0.140394	-0.279531	0.706802	0.746295	-0.72456	-0.363708	0.243132	-0.119764	-0.941923	0.358804	-0.081834	0.873886	-0.0533548
S6_pS235_S236	0.853858	-0.595945	-0.00445157	0.485847	-0.964778	0.671687	0.25373	1.10766	1.2746	1.3416	-0.785089	1.31228	0.845527	0.374871	0.793056	-0.124236	0.797163	-1.33881	0.632348	-0.52899	-1.06831	0.202967	-0.375202	-0.0462773	-0.493792	-0.370477	-0.895469	-1.02001	0.303102	-0.1431	0.14035	0.317293	0.00907432	-0.886348	0.386428	-0.415196	0.315024	1.56792	0.576373	0.622644	1.00649	0.0180481	0.399906	0.321456	-0.851792	-1.07858	0.549321	0.97809	0.573349
S6_pS240_S244	0.543195	-0.387875	-0.057345	0.225233	-0.920051	0.5287	0.197026	0.570419	1.49665	1.19875	-1.23779	1.90297	1.24997	0.242462	0.871931	-0.0512039	0.660658	-1.50027	0.426147	-0.36109	-0.808401	0.740596	0.0660169	0.31738	-0.111926	-0.68724	-0.802712	-0.749117	-0.39164	-0.0487355	0.207121	0.585236	0.241111	-0.360493	0.826799	-0.210125	0.0657027	2.09194	1.09863	0.172338	0.998213	0.172051	0.590086	-0.0252601	-0.510352	-0.972493	0.929288	0.83946	1.11454
SCD	-0.00740508	0.0276592	-0.16358	-0.0993575	-0.0535816	0.264464	0.20399	-0.19766	-0.0914281	-0.222998	-0.0335618	-0.117337	-0.281754	0.179125	0.0362773	-0.00651251	-0.0409172	-0.00840904	0.375833	0.0551528	-0.0475871	0.486291	-0.0800146	0	0.100263	-0.191319	-0.210316	-0.0724963	0.043856	0.150561	0.134343	-0.369825	-0.192682	0.103366	-0.54361	-0.114526	0	-0.196781	0.0968273	-0.335093	0.084876	0.203659	-0.0330196	0.165481	-0.0785106	-0.193783	-0.305703	0.061818	-0.130934
SETD2	0.104038	0.094116	0.0902692	-0.0578712	0.00422104	0.00946848	0.238416	-0.213269	-0.148683	-0.195473	-0.167205	-0.285375	-0.137219	-0.0276097	-0.0456982	0.0348978	0.110833	-0.180083	1.15185	0.114722	0.102006	0.214467	0.0220982	0.244425	-0.0626037	-0.0577201	-0.1458	-0.000341472	-0.010614	-0.118696	0.19452	-0.40896	0.203673	-0.0131809	-0.206113	-0.183204	0.549803	-0.0577526	-0.0660823	-0.128596	-0.233189	0.785413	-0.0960195	-0.110974	0.177384	-0.0544052	-0.268869	0.113631	0.0548845
SF2	-0.0686523	0.10121	-0.0798114	-0.0181007	0.158489	0.098846	0.26655	-0.443929	-0.160734	-0.175429	-0.112824	0.0832784	-0.136112	0.207264	0.14939	-0.0140732	0.0260696	-0.0886662	0.112761	0.107658	0.0719305	0.0331186	-0.212379	0.0512414	-0.00514672	-0.059084	-0.135774	-0.0345574	0.108964	0.170233	0.240674	-0.356701	-0.257526	0.22195	-0.562288	-0.153099	0.0582628	-0.254432	0.115507	-0.185127	-0.109267	0.10378	-0.124347	0.0749706	-0.0129916	0.0444806	-0.250195	0.0447828	0.0538985
SLC1A5	0	0	-0.442486	-0.179344	-0.897456	0.0432844	-0.225924	-0.0441143	0.254614	0.437913	-0.321642	-1.27486	-0.7673	-0.0159437	0.441181	0.155938	0.123006	0.459879	0.27142	-0.043459	0.765695	1.239	1.549	-0.0809729	1.13721	0.114361	-0.204815	-0.901627	-0.503022	0.540242	-0.285383	0.533252	0.133336	-0.196392	-0.399593	-1.50468	0.446112	-0.172258	0.27347	-0.417921	0.0779268	0.655594	0	0	0	0.340582	-0.0590638	0.17342	0.74384
STAT3_pY705	0.345693	0.178682	0.0409843	-0.349411	-0.359816	-0.290035	0.0911917	0.152284	-0.418205	0.104871	0.40351	0.143368	-0.799307	-0.702963	-0.553359	0.14918	0.75986	0.906632	-0.089083	-0.139416	-0.303139	-0.593456	0.100805	-0.141891	-0.515346	0.174007	-0.0080185	-0.141796	0.235679	0.510595	0.635515	0.385696	0.151072	-0.0719214	0.422897	0.0566383	-0.382491	0.18007	-1.05624	0.236498	0.270741	-0.310759	-0.211322	-0.345606	0.330208	-0.156425	0.180506	-0.19893	-0.509629
STAT5-alpha	-0.0199247	-0.178888	1.71178	0.294304	2.0438	0.83217	0.153952	0.102965	0.220451	0.277871	-1.79665	0.592128	-0.232406	0.253694	-0.446969	-0.475323	-0.241501	-1.9311	0.305928	0.204912	-1.05117	-0.24819	0.798221	-0.28976	-0.197504	-1.1972	0.094799	-0.565064	0.4559	-0.428587	0.016226	0.543537	-0.326775	0.448492	0.466845	0.574195	0.604678	0.582916	-0.220293	0.387033	-1.55348	-1.15187	-0.0866605	-0.0929947	0.501285	0.622702	0.379137	0.712668	-0.0766827
Shc_pY317	0.228433	0.069201	-0.120055	-0.112915	-0.0662961	-0.0652235	0.317013	-0.396815	-0.107366	-0.0829327	0.0994171	0.03931	-0.235374	0.306468	-0.174068	-0.144495	0.69629	0.234616	-0.11676	0.230546	-0.103557	-0.172764	-0.102318	-0.003493	-0.0873547	-0.00888806	-0.350397	-0.217935	-0.0233506	0.432289	0.0866029	-0.139724	-0.284406	0.271749	-0.367512	0.0817614	-0.173358	0.345342	0.0450646	-0.137248	0.0183206	0.567845	0.184973	0.344654	0.0495716	-0.225835	-0.321847	-0.181312	-0.00674754
Smac	-0.165543	-0.041158	0.075077	0.267641	0.38432	-0.469147	-1.19877	-0.146619	-0.117977	-0.145938	0.795298	-0.335206	-0.0967924	-0.154148	-0.137635	-0.119591	0.543231	0.367993	1.7964	-0.338458	-0.0902294	0.00182986	-0.131348	0.191275	0.497325	0.524282	0.265719	0.457017	-0.0705049	0.198656	-0.269815	0.666313	0.391249	-0.697481	0.401807	0.159059	0.824427	-0.150061	-0.0371245	-0.533016	0.0287654	-0.112266	-0.181905	-0.209166	-0.562961	0.106339	0.38921	-0.281567	-0.0297981
Smad1	0.197324	0.40309	-0.306716	-0.261612	-0.3821	-0.545247	-0.00726499	-0.216637	-0.399117	-0.255418	0.244489	0.334628	-0.27598	0.481888	-0.580566	-0.141575	-0.120983	-0.201749	-0.244123	0.351797	-0.278527	-0.321846	0.213688	0.149234	-0.101337	-0.103158	0.273827	0.163137	0.423387	0.0673274	0.531287	-0.205688	-0.346893	-0.394288	-0.215272	-0.158475	-0.505446	0.0860972	0.0275684	0.441119	-0.57117	-0.374722	-0.0517145	0.291902	-0.00112858	-0.0690282	-0.097676	0.0426092	-0.376345
Smad3	-0.288787	0.147602	0.000639582	0.0795334	0.38322	-0.158889	-0.175848	-0.14614	0.121415	0.0728519	-0.377448	-0.137498	0.175043	0.0423612	0.00960397	-0.0570237	-0.0777454	-0.320249	0.0350039	0.138652	0.269202	0.148657	0.0396415	0.202019	0.0865088	-0.170775	0.190518	-0.21538	0.213279	-0.629802	-0.182405	-0.072403	-0.345588	-0.00493406	0.329206	0.147788	0.703317	-0.0406125	-0.294054	-0.079994	-0.434326	-0.0905131	-0.0833565	-0.192717	0.0911507	0.224043	0.148502	0.130577	-0.00443397
Smad4	-0.00343119	-0.023538	-0.0784006	0.0914229	0.0918526	-0.114086	0.274131	-0.157017	0.00218077	0.0225999	0.140899	-0.0881395	0.0359277	0.115858	-0.111856	0.12988	-0.151662	0.105805	-0.0733391	0.177079	0.274053	0.175567	-0.0320451	0.0934158	0.0127397	0.161383	-0.10156	0.137679	0.0521176	0.303954	0.396316	-0.436636	-0.399062	0.0419219	-0.452482	-0.189955	-0.2263	-0.125156	0.0895682	-0.0448975	0.098125	0.151032	-0.0543197	0.163779	-0.212358	0.119701	-0.0745796	-0.0401363	-0.0164281
Snail	0.100519	0.0583193	0.077831	0.0583998	0.0778807	-0.0487217	0.186146	-0.175202	-0.0255387	-0.245024	-0.0244883	-0.258078	-0.166927	-0.162082	-0.131028	0.111966	0.0741071	0.0548814	3.95471	-0.0770425	0	0.0773096	-0.159756	0.505228	0.0448579	0.265801	-0.0148351	0.257137	-0.104072	0.0518442	-0.0648731	-0.378484	0.38086	0.209355	-0.158679	-0.38208	0.492928	0.253611	-0.206642	-0.345751	-0.178167	0.960803	-0.123035	0.0300029	0.160391	-0.131599	-0.10816	0.0256574	0.110737
Src	-0.0533394	-0.490934	0.0591199	0.351542	-0.415981	-0.38471	0.158697	-0.295952	-0.702729	-0.370081	0.0538885	0.106619	0.0154539	0.0482354	-0.99631	-0.117926	-0.559071	-0.0041109	0.356735	-0.241891	-0.217259	-0.173782	-0.374367	-0.296031	-0.0794593	-0.217362	-0.230533	-0.0315111	-0.0143432	-0.173361	0.667355	-0.446509	0.00569774	0.565416	-0.490402	-0.508204	0.506593	-0.064483	0.418786	-0.0905373	0.243952	-0.215263	0.165216	-0.347564	0.0343442	-0.242767	-0.361397	0.297364	-0.47368
Src_pY416	0.886413	-0.403548	-0.17018	0.40333	0.432572	-0.222496	0.169506	0.174283	0.486095	0.296598	0.08235	0.0874219	-0.0333404	-0.231714	-0.297932	-0.135536	0.381476	0.26657	-0.127256	-0.131182	-0.174579	0.0238103	0.358062	0.0466738	-0.0793446	0.0319636	-0.375968	-0.166914	-0.0664651	0.360005	0.0807877	0.099676	-0.470452	0.0806533	-0.128157	-0.317051	-0.118776	0.198937	-0.310393	-0.00611256	0.203389	-0.120186	-0.293307	-0.0828015	-0.667889	-0.149926	0.209438	-0.240003	-0.0152092
Src_pY527	0.59467	-0.39504	-0.25314	0.235275	0.741461	-0.973921	-0.635781	0.00843594	-0.33119	0.106046	0.490568	1.33906	0.910655	-0.157912	-1.19526	-0.667455	-0.521726	0.571916	-0.567524	-0.314301	-0.956546	-0.281448	0.368179	-0.418195	-0.92953	-0.295216	-0.636784	-0.93419	0.685398	1.09352	0.310814	0.0855116	0.57556	1.7504	0.190047	0.442339	-0.890864	0.0972947	0.87964	0.351291	0.261697	-0.517135	0.158841	-0.327157	0.80538	0.339398	0.323133	-0.800837	-0.463347
Stathmin	-0.0906757	0.00146875	0.100232	0.0350955	0.208709	0.000640609	-0.0532929	-0.271295	-0.313584	-0.125078	0.404808	-0.00715941	0.186794	-0.079729	-0.298808	-0.120485	-0.32042	0.275296	0.0990592	-0.0668937	0.236503	0.101432	-0.40379	0.223066	0.0755492	0.0984782	-0.0644551	0.105749	-0.320444	0.100156	0.0841106	-0.18763	0.217591	0.1979	-0.419473	-0.568521	0.195544	-0.224146	0.23609	0.354966	0.439262	0.147261	-0.0202104	-0.122031	-0.0797352	0.00486647	-0.019817	-0.0326312	-0.0443712
Syk	0.159322	0.842559	0.220544	-0.588612	-0.899813	0.135879	0.104729	-0.605354	0.212735	0.42781	-0.0746122	-0.505726	-0.346701	0.37719	-1.15153	0.546148	0.19565	0.503328	-0.629133	0.476716	-0.731698	-0.782931	0.760027	-0.909432	0.0713259	0.148952	0.445441	-0.0105416	0.141167	0.074446	-0.108296	0.00625701	0.331736	-1.67113	-0.0571516	0.622966	-0.778273	-0.0484923	0.0050776	0.52941	-0.92346	-1.2252	0.259595	0.722298	-0.528055	-0.421	0.349049	0.185814	-0.408504
TAZ	0.000387334	0.051205	0.194613	0.179732	-0.133741	0.364935	-0.0893028	0.00203651	0.0692765	0.112181	0.338627	-0.0577836	-0.192571	-0.268867	-0.170828	0.104957	-0.364248	0.168199	0.958371	0.0673117	-0.0151996	0.0893248	-0.29935	0.0398029	-0.0173657	0.437781	0.206527	0.305588	-0.165114	0.127074	-0.131018	0.107835	-0.174968	0.0167296	0.453342	-0.290611	0.917645	0.639639	-0.177187	0.065367	0.403952	0.00457122	-0.113015	-0.0773175	0.0323211	0.17163	-0.156337	0.223104	-0.154335
TFRC	-0.371733	-0.310846	-0.770231	-0.009126	-0.489954	-1.06403	-0.728931	0.964489	0.53165	-1.6865	-0.844303	-0.277537	-0.189666	-0.649475	0.64921	0	-0.753101	-0.0849703	-0.315596	-0.850909	-0.793356	1.03764	-1.56464	-1.01882	1.00228	-0.0979102	0.0462693	-0.530005	0.29426	1.31804	-0.900107	1.26791	0.674249	-0.728455	-0.412266	0.0233887	0.218683	-0.467012	1.30461	0.620849	0.63129	0.508732	-0.0790346	0.115753	-1.30899	0.220991	-0.0804553	-0.411125	0.304037
TIGAR	0.0545955	0.0358667	0.350249	-0.00772213	-0.284168	-0.190704	-0.16801	0.0660523	-0.0240349	0.49022	0.255066	0.0182601	0.121487	-0.204219	-0.314104	0.00443025	-0.256839	0.543053	0.488183	-0.0433319	0.061009	-0.0951597	-0.137527	-0.0230684	-0.189828	0.743572	0.103887	0.931151	-0.0766591	0.117756	0.0459975	0.313106	-0.165752	-0.292802	0.326994	0.0570596	0.41883	-0.250297	0.128747	-0.198021	-0.203843	-0.0605685	0.0819354	-0.195747	0.00210305	-0.231874	-0.122217	0.0860296	-0.445243
TSC1	-0.246919	0.170692	-0.219443	-0.603726	0.0230697	-0.266202	0.164756	-0.262847	-0.364951	-0.0575079	-0.283832	-0.0345824	0.0370134	-0.115162	-0.432886	0.0128887	-0.0868467	-0.250881	-0.402833	0.201879	-0.138431	-0.248827	0.153717	-0.0504115	0.20477	0.011659	-0.0620945	0.114295	-0.0541472	0.210383	-0.0123748	0.12293	-0.450078	0.276406	0.26281	-0.0516296	-0.0326048	0.0160565	0.240052	0.536999	0	-0.33859	0.0528587	-0.0903946	0.653534	0.294355	0.0217417	0.863613	-0.175758
Transglutaminase	0.388592	-0.371541	2.81713	-0.420506	-0.581083	0.18192	0.784446	0.655711	1.73399	-0.369226	0.459555	-0.418596	0.349965	0.0135201	0.365189	1.44268	-0.149719	-0.0409633	0.529749	-0.273434	-0.392334	0.900504	0.498655	1.40054	-0.408455	0.549299	0.349065	0.386931	-0.192084	-0.59894	0.0868743	0.88556	0.596419	-0.433439	3.35026	-1.10422	2.60088	2.1813	-0.764392	-0.707813	-0.351196	-0.30942	-0.351342	-0.251744	0.516978	-0.470187	-0.517225	0.0234186	0.504775
Tuberin	-0.195962	0.0461466	-0.0625584	0.0760427	0.954329	-0.165918	0.368464	0.344385	-0.748634	0.0620685	-0.770294	0.227168	0.0227994	0.410931	-0.0664969	-0.433151	-0.527058	-0.487895	-0.0877946	0.138518	-0.831302	-0.533478	0.0230436	-0.295273	-0.412134	-0.291448	0.0366476	-0.0791842	0.146781	-0.170268	-0.462921	0.565418	-0.108329	1.27586	-0.119561	0.621877	-0.699438	-0.130277	0.759515	0.827238	-1.4066	-0.293761	0.250025	0.0926209	-0.0660214	0.264399	0.411048	0.0355852	-0.673892
Tuberin_pT1462	0.567387	-0.187441	-0.290039	0.216253	0.415454	0.0891195	-0.284274	0.587264	-0.230362	0.273867	-0.0554075	0.396558	0.292861	0.30431	0.542235	0.218036	0.456364	0.0068783	0.0080904	-0.148831	-0.165569	-0.0927047	0.414666	-0.109584	-0.142903	0.105219	0.262417	-0.34045	0.372132	0.481136	0.152619	0.421144	-0.230376	1.25964	0.493938	1.03146	-0.548177	-0.404529	0.781822	0.181114	-0.157659	-0.25181	0.303579	0.148809	0.144516	0.00528251	0.254971	-0.341951	-0.201553
VEGFR2	0.0736307	-0.173877	-0.246138	-0.229759	0.0119945	-0.316222	-0.62401	0.272729	0.39933	-0.727993	-0.261483	0.0272275	0.196978	-0.522826	0.106925	-0.151971	-0.0155352	-0.729133	0.310067	-0.16215	-0.0876256	0.18771	1.14569	-0.231171	0.125641	0.0250537	0.517169	0.289284	-0.263441	-0.543222	-0.156306	-0.316432	-0.328955	0.237263	0.867886	0.098297	0.0943133	0.639427	0.109155	0.301807	0.393309	-0.339822	-0.332455	-0.435486	0.903357	0.389474	0.516955	0.685922	-0.0144738
VHL	0.223587	-0.939991	1.6996	-0.784119	-1.1314	0.665852	-1.45067	1.99615	-0.344857	1.15687	-0.662666	0.827489	0.309455	-1.02161	-0.95287	1.37586	-0.211577	-0.0202865	-0.720822	-0.552376	-0.822405	0.205418	-1.84082	0.794797	-0.0219993	2.34068	-1.1643	1.86324	0.276164	0.119695	-0.160806	-1.66101	1.12223	-0.478054	0.966199	-0.492105	-2.85747	0.880036	-1.71318	0.586165	-0.499825	-1.39345	-0.0504538	1.33414	-0.323393	3.19426	0.735196	1.33153	-0.77629
XBP1	0.0194738	0.294084	-0.416542	-0.28528	-0.0591154	0.102207	-0.0616419	0.182173	-0.188604	-0.0438137	-0.141737	-0.123277	-0.186172	0.306648	-0.0839187	0.0940698	-0.0160615	-0.071803	-0.136604	0.118472	0.0189434	0.0615168	0.0748654	0.370847	0.3494	-0.0481806	0.157264	0.146755	0.322598	-0.0594341	0.020311	-0.441192	0.0380888	-0.0463611	-0.455333	-0.113456	-0.287276	0.0324892	-0.197065	-0.400755	-0.248447	0.246614	-0.0952512	0.122406	0.175209	-0.401718	0.0801025	-0.0414733	0.455996
XRCC1	0.098247	-0.195841	0.0697024	-0.116062	-1.3286	-0.108056	-0.0265072	-0.316392	-0.108517	0.0793269	0.585376	-0.0836761	0.127198	-0.346908	-0.525883	0.151293	-0.174174	0.633314	-0.14787	0.30035	-0.0247942	0.0940259	-0.0901537	-0.00949586	-0.230826	0.318507	0.245677	0.282845	-0.0337045	-0.0279283	0.0517308	0.154595	0.811909	-0.0594246	-0.308802	-0.431674	0.128198	0.335629	0.0797966	0.183024	0.11598	0.0626836	-0.06095	0.135491	-0.351879	0.226996	-0.104687	-0.115326	-0.36954
YAP	-0.0389783	-0.118598	-0.0958449	0.16178	-0.0556753	-0.287737	-0.0318094	-0.300276	-0.0508056	0.0983912	0.258841	0.0517329	0.0215067	-0.271501	0.189393	-0.00870139	0.0824684	0.304062	-0.543643	-0.0617617	0.130955	-0.243751	-0.355822	-0.138114	-0.0917969	0.287023	-0.0410741	0.00488218	-0.140949	0.106079	-0.130143	0.136007	0.0158035	0.0998143	0.363075	-0.278433	0.0435684	-0.249586	0.285287	0	0.202802	-0.52318	-0.137363	0.0830835	0.263412	0.529902	-0.063301	-0.132434	-0.371258
YAP_pS127	-0.00621525	-0.0858069	0.68434	0.293421	-1.00856	-0.114144	-0.0780222	-0.20909	0.225679	0.335698	0.639286	0.24536	0.698477	0.129662	0.960362	0.787538	0.653605	0.490496	-0.604147	-0.58091	-0.20499	-0.475074	0.0188184	-0.68543	0.279879	0.0234081	-0.194874	0.0696671	-0.189403	0.207927	0.0526285	0	0.154629	-0.145834	0.944493	-0.227112	0.430459	-0.350473	0.438036	-0.243736	0.49657	-1.25305	-0.149989	-0.229487	0.830034	0.528844	0.0198534	-0.47904	-0.502762
YB-1	-0.337521	-0.0585878	-0.000331545	0.178199	0.232433	0.0997072	0.0217901	0.291141	0.353041	0.149899	-0.108725	-0.111436	0.130741	-0.24462	0.174986	0.372347	-0.059552	-0.522173	0.0802049	0.186155	0.319186	0.123987	0.258344	0.142531	0.0256834	-0.282519	-0.258915	0.0166842	0.0799063	0.153584	-0.472093	-0.294629	-0.89621	-0.2962	-0.314701	-0.413442	0.463391	-0.267571	-0.549654	-0.259732	-0.201306	-0.0938602	-0.199715	-0.232773	-0.0117106	-0.160708	0.182965	-0.190772	-0.212694
YB-1_pS102	0.0327151	-0.0769679	-0.105148	0.768949	-0.00845627	-0.187956	-0.194717	0.596232	0.669783	0.489463	-0.0918674	-0.15509	0.31498	-0.11171	0.020433	-0.167359	0.0485772	0.143621	0.689693	-0.141583	-0.11626	0.0363334	-0.0214458	0.178373	-0.13814	0.0151983	-0.0452427	-0.342093	0.134437	-0.107145	0.181933	0.155301	0.202643	-0.0839213	0.395899	0.116042	0.786934	0.447863	-0.327007	0.416257	0.206584	-0.0808386	-0.0711803	0.367035	-0.240952	-0.147888	-0.0748641	-0.337122	0.0597012
beta-Catenin	-0.200332	-0.0689641	-1.24904	-1.2033	-0.652943	-0.522719	-0.043948	0.659859	0.546579	0.166642	-1.321	-0.0774083	1.17362	1.23972	0.813573	0.966843	-0.676646	-0.695008	-1.15527	-1.15264	-0.213383	-1.55384	0.0505534	0.0774554	0.13341	-0.60066	0.810041	0.0445002	0.379043	0.0268492	-0.822109	-0.326867	0.0226663	-0.990201	1.32229	0.930852	-1.15026	0.150846	-0.0538666	0.116275	-2.28489	-1.67038	0.498975	0.408007	-0.0926968	0.192832	0.346607	-0.643721	-0.38735
c-Jun_pS73	0.00771175	-0.257041	-0.0738988	0.137979	0.744242	0.00732454	0.0629443	0.21251	0.123038	0.616443	-0.327771	0.0999611	0.574622	0.241959	-0.0642249	0.005259	0.232873	-0.316859	-0.032348	0.394507	0.165545	0.190928	0.451682	0.402822	0.0580302	-0.343419	-0.0678111	-0.479428	0.0593037	-0.174466	-0.0497364	-0.261732	-0.318428	-0.019137	-0.118734	-0.103882	-0.0222466	0.724601	-0.114046	0.131795	-0.325211	-0.0755533	-0.247879	0.0930286	0.226029	0.329131	0.45795	-0.167638	0.243679
c-Kit	-0.000387334	1.0798	-0.139178	-0.12393	0.348864	-0.144941	-0.172412	-0.17706	-0.0511436	-0.317869	0.553028	-0.236372	-0.185386	1.22168	0.0339477	-0.099253	0.299917	0.189072	-0.0084268	-0.109033	0.622574	-0.166734	1.00362	0.230285	-0.0359341	0.10665	0.0822585	0.271824	-0.0922479	-0.170265	0.402525	-0.273769	-0.120152	0.0943922	-0.235042	0.0696589	0.111079	-0.0309449	-0.197432	-0.256195	0.106261	0.132495	-0.00480395	-0.047026	0.805381	0.0772383	-0.143139	0.424853	0.108121
c-Met	0.0567148	0.0357825	0.165492	0.176105	-0.0398276	-0.019847	0.183763	-0.193999	-0.113609	-0.216499	-0.0544344	-0.162854	-0.0154428	-0.104346	0.269801	0.0723732	0.154308	0.0066621	3.70001	-0.00279717	0.186901	-0.0174619	0.050297	-0.0182948	0.139926	-0.209565	0.0181465	-0.012668	-0.193858	-0.0839027	0.0763322	-0.495876	0.35964	0.0741618	-0.275158	-0.429467	0.0467765	-0.0723258	-0.0986355	-0.178956	-0.033845	0.989509	-0.132217	0.0185722	0.132269	-0.02125	-0.159212	-0.0745795	0.0884244
c-Met_pY1235	-0.0937469	0.0893538	-0.0546815	0.13051	0.0578715	0.0291978	0.0650335	-0.114655	-0.244856	-0.0168722	0	-0.145939	-0.0188248	0.0832052	-0.0810105	-0.124572	-0.135711	-0.146378	0.124346	0.177811	0.115766	0.0751562	-0.0680645	-0.151857	0.189267	-0.23518	-0.0826487	-0.222705	-0.07373	-0.346492	-0.0162398	-0.00591906	-0.216533	-0.0658885	-0.0924094	0.0622647	0.145824	-0.213606	0.0834323	0.10412	-0.155298	0	-0.0545388	-0.0653415	-0.0258389	-0.0193627	-0.050233	0.11302	-0.01402
c-Myc	-0.00972796	0.0264812	0.349181	0.338311	0.656267	-0.130538	0.344502	1.0227	-0.15606	-0.334378	0.0228594	-0.399026	-0.269027	-0.260549	-0.595976	-0.225133	0.123245	0.172145	0.322055	-0.204381	0.330213	0.612491	0.122133	0.241438	0.432263	-0.207953	-0.449967	-0.242369	0.0281309	-0.308367	-0.0687729	0.154933	-0.218028	0.271494	-0.247799	-0.750814	-0.109384	0.252667	0.178946	0.224294	0.401878	0.341683	-0.0474818	0.217801	-0.0516469	-0.196281	-0.098846	0.755064	0.752272
cIAP	0.20909	0.178729	0.121389	-0.0843228	-0.198056	-0.086362	0.0645004	-0.176199	-0.0810991	0.169132	0.44276	-0.12589	-0.104447	0.357542	-0.342211	-0.00864507	0.240407	0.373685	-0.331971	0.233447	-0.36893	-0.25228	-0.197751	-0.324664	0.15597	0.148266	0.259771	-0.107119	0.0727375	0.0913069	0.0729627	-0.0418972	0.189788	-0.0142227	-0.0535723	0.105824	-0.230851	-0.237323	0.1026	0.3288	0.356124	-0.0929872	-0.0452928	0.616268	-0.249827	0.444206	-0.0366419	-0.0490453	-0.48366
eEF2	0.188925	0.110696	0.117542	0.385672	-0.297957	-0.190227	-0.939244	1.01118	0.696437	0.241839	0.227833	-0.792281	0.507411	-0.00318624	0.295811	0.454243	0.187205	0.689555	-0.767186	0.668349	0.953936	0.83779	0.468937	0.0343191	-0.133923	0.503403	1.02826	0.382595	-0.393887	-0.704435	-0.6902	1.4591	0.460092	-0.758668	0.464044	0.661994	1.2833	0.349738	-0.633404	-0.817458	0.281799	0.315114	0.127863	-0.231067	-0.177885	-0.562472	0.294098	-0.101908	-0.0896562
eEF2K	-0.38174	-0.104699	-0.0230094	-0.115681	0.19423	0.768019	0.361867	-0.302399	-0.116279	0.558449	-1.57764	0.283756	-0.244282	-0.426683	1.02678	0.466106	0.451939	-1.51067	0.353974	0.105969	0.681931	-0.286897	0.0392534	-0.205876	0.120352	-0.60282	0.243743	0.0270885	0.102717	-0.820045	0.0598931	0.533542	-1.28496	-0.663647	-0.189047	0.70035	0.850646	-0.2712	-0.615737	0.0101686	-1.82038	-0.571212	0.398185	-0.0435665	0.23606	0.138597	-0.172041	0.238189	0.155653
eIF4E	-0.248636	-0.178975	0.147135	0.040541	-0.296998	0.257086	-0.204631	0.40645	0.179889	0.229589	0.734055	0.0384948	0.136898	-0.0125279	-0.166894	-0.0863918	-0.255266	0.591219	-0.163797	0.0477807	-0.147774	-0.100545	-0.413681	-0.0521174	-0.35128	0.0466418	-0.167661	0.310839	-0.0354051	-0.0323454	-0.809316	0.447122	-0.381776	-0.432371	-0.444429	0.247982	0.103648	-0.349009	0.260922	0.379145	0.566859	0.137339	-0.000638985	-0.0932429	-0.146879	0.228397	-0.2147	0	0
eIF4G	-0.634674	-0.354088	0.011234	-0.208266	0.34741	0.396851	0.256678	0.161333	-0.0164364	0.0683976	-1.5409	0.03033	-0.00602176	-0.123501	0.0734787	-0.469725	0.176992	-1.28306	0.301272	0.241666	0.267542	-0.201085	-0.382351	-0.0216428	-0.00142944	-0.809107	-0.188336	-0.606661	-0.120381	-1.09118	-0.230613	-0.0202505	-0.966399	0.331474	-0.583253	-0.0526999	0.181855	0.0428713	0.0806728	0.190767	-1.77176	-0.602756	-0.0569171	0.218506	-0.705604	0.836877	0.214861	0.0592208	-0.279226
mTOR	-0.0412209	0.374396	-0.179551	-1.24209	-0.00396708	-0.385983	-0.0416453	-0.347169	-0.184001	-0.352111	-0.271981	-0.104404	-0.202252	0.151949	0.490103	-0.174838	-0.168079	-0.0643027	0.363157	-0.124251	-0.269836	-0.625784	-0.0551668	-0.130055	0.418983	-0.248199	0.23786	-0.190005	-0.0158753	-0.0246448	-0.025272	0.24135	0.374767	-0.0323683	0.243805	0.800353	-0.55434	0.0204025	-0.241264	-0.0943162	-0.845266	-0.241373	0.0479802	0.127785	0.0374008	0.185493	0.322614	0.00155799	-0.282812
mTOR_pS2448	0.157422	0.0865962	-0.0122848	-0.336621	0.156769	0.155488	0.0698634	-0.0931152	0.0239372	-0.145383	0.21023	0.109096	-0.0500799	0.196567	0.66441	-0.0870341	0.140987	0.0621737	-0.133364	-0.0854366	-0.442716	-0.28569	0.282199	-0.145549	-0.468151	-0.30083	-0.215708	-0.423852	-0.0236947	0.0416198	-0.112284	-0.306936	0.168093	0.0750817	0.281776	0.120191	-0.48593	0.389873	-0.00542143	-0.0294589	-0.0505912	0.0807102	-0.0171585	0.207695	0.505889	0.0147097	0.347602	-0.459518	0.0664148
p21	-0.462996	0.644579	0.355039	0.156247	0.200428	-0.0859059	-0.366935	0.520078	-0.0257933	-0.136666	-0.174928	0.222155	0.394776	-0.206767	-0.279596	-0.0313833	-0.223987	0.0441788	0.0537719	-0.121901	-0.240323	-0.0384755	0.0128388	0.037956	0.0207934	0.382188	0.106444	0.197646	0.104359	-0.311663	-0.235591	0.0814444	-0.314097	0.0229104	-0.174083	-0.225619	0.534221	0.271007	0.198129	0.152229	0.199795	-0.0410999	-1.04299	-0.318896	1.08956	0.0996581	0.483934	0.0508441	-0.0955143
p27	-0.431036	1.04795	0.0602538	0.179612	-0.0146988	0.388532	0.334059	-0.473743	0.20177	-0.328906	0.48581	-0.22467	-0.336103	-0.0403687	0.224638	0.0316672	-0.163461	-0.155865	0.648905	-0.0870723	-0.120801	0.02646	0.345555	0.022574	-0.0881455	0.322948	-0.0685352	-0.00855802	0.0715922	0.497192	0	0.155845	-0.724384	-0.358484	-0.0729713	-0.10929	0.681302	0.0574666	-0.394746	1.42784	0.0763627	0.322881	-0.666333	-0.039784	0.557715	-0.190826	-0.417689	0.385264	0.305442
p27_pT157	-0.0394187	0.0774576	0.0202184	0.0647141	0.228888	0.119642	-0.0471111	-0.0324827	-0.0989509	-0.0920484	-0.0538057	-0.0874382	-0.00647799	0.00503612	0.12253	-0.0159004	0.0281524	-0.160272	0.105029	0.100891	0.00807636	0.0251162	-0.000955291	0.0551973	0	0.0193387	0.0447775	-0.0561155	-0.182791	-0.122633	0.0157275	-0.0975061	-0.083839	0.060242	-0.0493595	0.0449918	0.0862809	0.0731544	-0.143194	-0.270035	-0.0741157	0.0778428	0.0964117	0.158035	-0.1015	0.0956194	0.0526073	-0.0113194	0.212833
p27_pT198	-0.123445	0.0539749	-0.0936897	0.189968	0.0233102	0.430974	0.0810525	-0.125907	0.163319	0.0394885	-0.313406	-0.0588134	-0.058324	-0.117899	-0.0294728	0.00114698	0.0182394	-0.290787	0.283663	0.140158	0.0940573	0.253639	-0.253568	-0.0554821	0.108962	-0.0524584	0.00782998	-0.188694	0.152859	-0.133529	0.0853366	0.0955964	-0.238236	0.0874267	-0.165022	-0.171405	0.810915	0.159226	-0.164009	0.129501	-0.311965	-0.0998413	-0.0342281	0.0515972	-0.0309349	0.114744	-0.346743	0.407584	0.326096
p38_MAPK	0.00983162	-0.0558974	0.672833	-0.477281	0.279631	0.0869185	0.112025	0.179773	-0.0413252	0.223363	0.293271	0.0959872	-0.266196	-0.157462	-0.334415	-0.168776	-0.359698	0.528074	-0.318607	-0.0311018	-0.80413	-0.242452	0.0341068	-0.123946	-0.0130653	0.099595	-0.353137	0.115191	-0.113335	0.243414	-0.281538	0.26461	0.387857	0.0811216	-0.00465359	0.118731	-0.270596	0.278108	0.00459693	0.0350851	0.666513	0.110021	0.271053	-0.665621	0.109626	-0.0724387	0.0416448	-0.0723055	-0.16187
p38_pT180_Y182	0.641693	-0.0690544	0.661526	-0.520119	-0.232633	0.466524	-0.396913	0.834042	0.47899	1.12159	0.933036	0.0261617	0.127564	0.125656	-0.298653	0.606484	0.698022	1.16472	-1.29728	-0.346075	-0.327755	-0.425383	0.601061	-0.97964	-0.604319	0.365664	-0.13324	-1.07801	0.275292	0.793844	0.00452184	0.288524	-0.0588901	-0.324865	1.217	0.824919	-1.61519	0.347304	-0.607493	0.127017	1.53892	-0.836465	0.48892	-0.557155	0.516414	-0.719263	0.295311	-1.32209	-0.816519
p53	-0.0788277	-0.15323	-0.283656	0.85472	1.89381	0.434979	-0.152827	-0.523707	-0.414328	-0.248891	-0.168395	-0.22555	-0.661205	-0.261923	0.238517	-0.444492	-0.271664	-0.150318	-0.255996	-0.362235	-0.209448	-0.0709508	-0.626983	1.31018	-0.105893	-0.3374	-0.660222	-0.377484	-0.234891	0.0530471	-0.0748535	-0.0974506	1.70303	-0.0608921	-0.626092	-0.521894	-0.478952	0.320984	0.409469	0.15976	0.326729	1.41393	-0.0188168	0.820255	-0.360219	1.15635	1.40745	-0.0503963	0.137894
p62-LCK-ligand	-0.30533	-0.147198	0.280384	0.462997	-0.0218371	0.294863	0.338385	0.281355	0.342765	0.327665	-0.447794	0.494324	-0.0268714	-0.276913	0.407507	0.0372632	0.216872	-0.524757	2.2878	-0.116088	-0.325843	0.345571	-0.523642	-0.259619	0.103474	0.247262	-0.274325	0.00855966	-0.0261143	0	-0.239728	1.25814	-0.324906	0.0545829	-0.146886	-0.164754	0.654899	-0.0818446	0.548597	-0.0648874	-0.857561	0.342242	0.064905	0.391454	-0.594717	0.596213	0.340938	-0.199008	0.496339
p70S6K	-0.0672852	-0.100043	0.234387	0.325554	0.015618	-0.35232	-0.144923	-0.125495	-0.0733069	-0.175306	-0.246455	-0.0994111	0.39203	0.195398	-0.524654	-0.0630063	-0.126208	-0.0828187	0.24087	0.31618	-0.0518886	0.196383	-0.00480216	0.0219059	-0.369073	0.0697824	0.535289	0.0381099	0.0422668	0.219732	-0.0178231	0.458803	-0.0667536	0.177619	-0.163923	0.252868	-0.342404	-0.0945637	0.237838	0.0581961	-1.02183	-0.337864	0.0511627	-0.0354214	-0.136541	0.00892209	-0.34261	-0.25535	-0.650074
p70S6K_pT389	-0.059903	-0.115267	0.124936	-0.102687	-0.123463	0.139708	0.0584559	-0.364336	0.0278755	-0.353738	-0.107425	0.449478	-0.202801	0.00187398	-0.0100676	-0.106149	0.0483679	-0.0390446	0.0665848	-0.0502808	-0.230035	-0.0888053	-0.131537	0.065186	-0.203566	-0.203653	-0.315006	-0.210689	-0.255902	0.116994	0.0966197	-0.345636	-0.303694	0.0784809	-0.420614	-0.380448	-0.260134	0.980385	0.116845	-0.146465	-0.272263	0.235896	-0.0281485	-0.0896587	-0.12343	0.00449582	0.578181	-0.100747	0.179029
p90RSK	-0.0848903	0.0964029	0.443886	0.1024	0.056855	0.291009	0.400333	-0.185559	0.831496	0.365743	-0.0864196	0.21222	-0.240871	0.249144	0.516113	0.222876	-0.210977	0.243204	-0.0294575	0.0822565	0.201087	-0.070483	-0.518924	-0.374121	0.088834	0.0379151	-0.13855	0.114535	-0.195741	0.503632	0.704768	0.202293	0.347099	-0.473747	0.229848	0.333802	-0.323023	0.0363388	0.209783	0.828587	0.0575761	-0.0727015	0.469599	0.0827565	-0.529575	-0.572514	-0.201608	-0.470969	0.0644804
p90RSK_pT359_S363	0.117001	-0.142644	-0.0862191	0.464489	-0.166302	0.135393	0	0.566315	0.946924	0.361317	-0.18041	-0.0428707	0.17359	0.151293	0.0646647	0.00424114	0.0536477	-0.106691	0.420042	-0.0238943	-0.0185603	-0.145568	-0.255403	0.0171756	-0.301479	-0.0653225	-0.326954	-0.336599	0.10555	0.150361	0.312217	-0.203099	0.206941	-0.128469	-0.0219471	-0.299003	-0.0316893	0.685519	-0.239391	0.65473	-0.0816096	0.148035	0.0656684	0.450335	-0.364826	-0.229276	-0.0309185	-0.234176	0.117762
[truncated: 391 more columns]
