# Supplementary material for: Integrative models of histopathological images and multi-omics data predict prognosis in endometrial carcinoma
Source: PeerJ. 2023 Aug 11;11:e15674. doi: 10.7717/peerj.15674 (PMC10424667; doi:10.7717/peerj.15674)
Supplement: Supplemental Information 7 [file peerj-11-15674-s007.zip]

Archive with 2 entries (2 files):
- Code/RSFfortcga_beta4.R
- Code/Run.R
