# Supplementary material for: Integrative models of histopathological images and multi-omics data predict prognosis in endometrial carcinoma
Source: PeerJ. 2023 Aug 11;11:e15674. doi: 10.7717/peerj.15674 (PMC10424667; doi:10.7717/peerj.15674)
Supplement: Supplemental Information 7 [file peerj-11-15674-s007.zip › Code/RSFfortcga_beta4.R]

  RSFfortcga<-function(train,test,coxpcut=0.05,HRcuthigh=1.5,unicox=T,HRcutlow=0.5,nloop=20,screen=c("maxindex","frequency")){
    commgene<-intersect(colnames(train),colnames(test))
    train<-as.data.frame(train)[,commgene]
    test<-as.data.frame(test)[,commgene]
    filename1<-paste0("Unitrain_","coxpcut-",coxpcut,"HRcuthigh-",HRcuthigh,"_HRcutlow-",HRcutlow,".Rda")
    if(unicox==T){
    Sur2 <- Surv(train$times, train$status) 
    UniCox <- function(x){
      fml <- as.formula(paste0('Sur2~',x))
      uniMod <- coxph(fml,data = train)
      SuniMod <- summary(uniMod)
      HR <- round(SuniMod$coefficients[,2],2)
      P_Value <- round(SuniMod$coefficients[,5],5)
      UniCox <- data.frame(Characteristics = x,
                           Hazard_Ratio = HR,
                           P_Value = P_Value)
      return(UniCox)
    }
    
    Uni <- ldply(lapply(setdiff(colnames(train),c("times","status")), UniCox))
    Uni_pvalue<- na.omit(Uni[Uni$P_Value <= coxpcut,]) 
    Uni_pvalue<-Uni_pvalue[Uni_pvalue$Hazard_Ratio>=HRcuthigh | Uni_pvalue$Hazard_Ratio<=HRcutlow,]
    save(Uni_pvalue,file = filename1)
    }else{
    load(filename1)
    }
    MultiNames<-Uni_pvalue$Characteristics 
    stp <- as.formula(paste0("Surv(times, status)~",paste(MultiNames,collapse = '+')))
    res.rsf <- rfsrc(stp, 
                     data = train,
                     ntree = 1000,
                     nodesize = 3,
                     splitrule = "logrank",
                     forest = T,   
                     tree.err = T, 
                     importance = T,
                     mtry=sqrt(length(MultiNames)),
                     proximity=T, 
                     statistics = F)

    j=1 
    rsf_df <- data.frame(rep(NA,nloop),NA,NA,NA) 
    colnames(rsf_df) <- c("cindex.trinbag","cindex.troob","cindex.test","topvars") 
    for (j in 1:nloop) { 
      print(paste("trying for",j,"times"))
      vars<-var.select(object=res.rsf,
                       cause =1,
                       method = "vh",
                       conservative = c("high"), 
                       ntree =  500,
                       mvars = ceiling(length(MultiNames)/5), 
                       mtry =  NULL,
                       nodesize = 3, splitrule = "logrank", nsplit = 10, xvar.wt = NULL,
                       refit = T, fast = T,
                       na.action = c("na.impute"), 
                       always.use = NULL, nrep = 10, K = 5, nstep = 1,
                       prefit =  list(action =T, ntree = 500,
                                      mtry = sqrt(length(MultiNames)), nodesize = 3, nsplit = 1),
                       verbose = TRUE)
      
      pred.test <- predict(vars$rfsrc.refit.obj, 
                           newdata = test, 
                           block.size=1,
                           proximity=T)
      
      
      rsf_df[j,1]<-rcorr.cens(-vars$rfsrc.refit.obj$predicted, 
                      Surv(train$times, train$status))["C Index"] 
      rsf_df[j,2]<-rcorr.cens(-vars$rfsrc.refit.obj$predicted.oob, 
                         Surv(train$times, train$status))["C Index"] 
      rsf_df[j,3]<-rcorr.cens(-pred.test$predicted, 
                              Surv(test$times, test$status))["C Index"] 
      rsf_df[j,4]<- paste(vars$topvars,collapse = "#")
    }
    
    if(screen=="maxindex") {
      z<-scale(rsf_df[,c(1:3)])
      rsf_df$index<-apply(z, 1, mean)
      best.rsf_df<-rsf_df[rsf_df$index==max(rsf_df$index),] 
      bestvars<-as.character(unlist(strsplit(best.rsf_df$topvars[1],"#")))
      filename3<-paste0("rsf_model_results_",screen,"_randomnum",round(runif(1,10000,20000)),".rda")
      save(rsf_df,best.rsf_df,bestvars,file = filename3)
    }
    if(screen=="frequency") {
      vars<-as.character(unlist(strsplit(rsf_df$topvars,"#")))
      svars<-sort(table(vars),decreasing = T) 
      bestvars<-names(svars[svars>=round(sqrt(nloop))])
      filename3<-paste0("rsf_model_results_",screen,"_randomnum",round(runif(1,10000,20000)),".rda")
      save(rsf_df,svars,bestvars,file = filename3)
    }

    return(bestvars)
    
  }
