# Supplementary material for: Integrative models of histopathological images and multi-omics data predict prognosis in endometrial carcinoma
Source: PeerJ. 2023 Aug 11;11:e15674. doi: 10.7717/peerj.15674 (PMC10424667; doi:10.7717/peerj.15674)
Supplement: Supplemental Information 7 [file peerj-11-15674-s007.zip › Code/Run.R]

##################################
##################################
if(!require("survival")) BiocManager::install("survival",update = F,ask = F)
if(!require("survivalROC")) BiocManager::install("survivalROC",update = F,ask = F)
if(!require("pheatmap")) BiocManager::install("pheatmap",update = F,ask = F)
if(!require("ggplot2")) BiocManager::install("ggplot2",update = F,ask = F)
if(!require("survminer")) BiocManager::install("survminer",update = F,ask = F)
if(!require("DESeq2")) BiocManager::install("DESeq2",update = F,ask = F)
if(!require("preprocessCore")) BiocManager::install("preprocessCore",update = F,ask = F)
if(!require("caret")) install.packages("caret",update = F,ask = F)
list.of.packages <- c("ggsci", 
                      "doParallel",
                      "Hmisc",
                      "doParallel",
                      "risksetROC", 
                      "cowplot", 
                      "tidyverse",
                      "plyr",
                      "randomForestSRC",
                      "ggRandomForests")
new.packages <- list.of.packages[!(list.of.packages %in% installed.packages()[,"Package"])]
if(length(new.packages)) install.packages(new.packages)
library("doParallel") 
library("randomForestSRC")
library("ggRandomForests")
library("Hmisc")
library("survivalROC")
library("survminer")
library("tidyverse")
library("cowplot")
library("risksetROC")
library("plyr")
library("survival")
library("ggsci")
detectCores()
options(rf.cores = detectCores() - 1, 
        mc.cores = detectCores() - 1)  


load("clin_dd.rda")
clin_dd<-as.data.frame(clin_dd)
dd<-t(clin_dd[,3:length(clin_dd)])
keep<-rowSums(dd>=1) >=ncol(dd)*0.6 
dd<- dd[keep,]
dd1<-DESeq2::varianceStabilizingTransformation(round(dd))
dd1<-preprocessCore::normalize.quantiles(as.matrix(dd1))
rownames(dd1)<-rownames(dd)
colnames(dd1)<-colnames(dd)
dd<-as.data.frame(t(dd1))
clin_dd<-data.frame(times=clin_dd$times,status=clin_dd$status,dd)

names<-rownames(clin_dd)
set.seed(123)
samp <- createDataPartition(clin_dd$status, p = 0.7, list = FALSE) 
train<-clin_dd[samp,]
#2.2 test data
test<-clin_dd[-samp,]


source("RSFfortcga_beta4.R")


rsf.result<-RSFfortcga(train=train,test=test,coxpcut=0.05,HRcuthigh=1.5,unicox=T,HRcutlow=0.5,nloop=50,screen="maxindex")

bestvars<-rsf.result


stp <- as.formula(paste0("Surv(times, status)~",paste(bestvars,collapse = '+')))
mtry<-sqrt(length(bestvars))
nodesize<-3
best.train.rsf <- rfsrc(stp, 
                        data = train,
                        ntree = 1000,
                        nodesize = nodesize,
                        splitrule = "logrank",
                        forest = T,   
                        tree.err = T, 
                        importance = T,
                        mtry=mtry,
                        proximity=T, 
                        statistics = F)
plot(best.train.rsf)

ttrain<-train
ttrain$riskscore <- best.train.rsf$predicted
res.cut<-surv_cutpoint(ttrain,time = "times",
                       event = "status",
                       variables = "riskscore")
res.cut<-res.cut$cutpoint[[1]]
risk<-as.vector(ifelse(ttrain$riskscore >=res.cut,"high","low"))
ttrain$risk<-risk

Sur <- Surv(ttrain$times/365*12,ttrain$status)
sfit <- survfit(Sur ~ risk,data=ttrain)  
ggsurvplot(sfit, 
           conf.int=F, 
           #fun="pct",
           pval=TRUE,
           palette = "jco",
           pval.method = T,
           risk.table =T, 
           ncensor.plot = T,
           surv.median.line="hv",
           legend.labs=c("high risk","low risk"))+
  labs(x = "Month")

t1<-12
t2<-36
t3<-60
data<-ttrain
surt1<-survivalROC(Stime=data$times/365*12, status=data$status, marker = data$riskscore, 
                   predict.time =t1, method="NNE",span = 0.25*nrow(data)^(-0.20))
surt2<-survivalROC(Stime=data$times/365*12, status=data$status, marker = data$riskscore, 
                   predict.time =t2, method="NNE",span = 0.25*nrow(data)^(-0.20))
surt3<-survivalROC(Stime=data$times/365*12, status=data$status, marker = data$riskscore, 
                   predict.time =t3, method="NNE",span = 0.25*nrow(data)^(-0.20))
plot(surt1$FP, surt1$TP, type="l", xlim=c(0,1), ylim=c(0,1),col='#8F7700FF', 
     xlab="1-Specificity (FPR)", ylab="Sensitivity (TPR)",
     lwd = 2, cex.main=1.3, cex.lab=1.2, cex.axis=1.2, font=1.2)
lines(x=surt2$FP,y=surt2$TP,lwd=2,type="l",col="#0073C2FF")
lines(x=surt3$FP,y=surt3$TP,lwd=2,type="l",col="#EFC000FF")
legend.paste <- c(paste0("12 month AUC=",round(surt1$AUC,3)),
                  paste0("36 month AUC=",round(surt2$AUC,3)),
                  paste0("60 month AUC=",round(surt3$AUC,3))
)
legend("bottomright", legend.paste,fill=c('#8F7700FF',"#0073C2FF","#EFC000FF"),bty="n",cex=.8,
       border = NA,y.intersp=1, x.intersp=0.2 )
abline(0,1)

fp<- ttrain$riskscore
names(fp)<-rownames(ttrain)
fp_dat<-data.frame(s=1:length(fp),v=as.numeric(sort(fp)))
fp_dat$Risk<-ifelse(fp_dat$v>=res.cut,"high","low")
sur_dat<-data.frame(s=1:length(fp),
                    t=ttrain[names(sort(fp)),'times']/365*12,
                    e=ttrain[names(sort(fp)),'status']) 
sur_dat$Status<-as.factor(ifelse(sur_dat$e==0,'alive','death'))
exp_dat<-ttrain[names(sort(fp)),which(colnames(ttrain) %in% bestvars)]

plot.point<-ggplot(fp_dat,aes(x=s,y=v))+
  geom_point(aes(col=Risk),size=0.5)+
  geom_segment(aes(x = sum(fp_dat$Risk=="low"),
                   y = min(fp_dat$v), 
                   xend = sum(fp_dat$Risk=="low"), 
                   yend = res.cut),linetype="dashed")+
  geom_segment(aes(x=0,y=res.cut,
                   xend=sum(fp_dat$Risk=="low"),
                   yend=res.cut),linetype="dashed")+
  geom_text(aes(x=sum(fp_dat$Risk=="low")/2,
                y=res.cut+5,
                label=paste0("Cutoff: ",round(res.cut,3))),
            col ="black",size = 4,alpha=0.8)+
  theme(axis.title.x=element_blank())+
  scale_x_continuous(limits = c(0,NA),expand = c(0,0))+
  labs(y="Risk score",fill="Risk")+
  scale_color_jco()

plot.sur<-ggplot(sur_dat,aes(x=s,y=t))+
  geom_point(aes(col=Status),size=0.5)+
  geom_vline(aes(xintercept=sum(fp_dat$Risk=="low")),linetype="dashed")+
  scale_colour_jco()+
  theme(axis.title.x=element_blank())+
  scale_x_continuous(limits = c(0,NA),expand = c(0,0))+
  scale_fill_discrete(labels=c("Alive", "Dead"))+
  labs(y="Survival time(months)")

mycolors <- colorRampPalette(c("royalblue","tomato"), bias = 1.5)(150)
tmp<-t(scale(exp_dat))
tmp[tmp > 1] = 1
tmp[tmp < -1] = -1
plot.h<-pheatmap::pheatmap(tmp,col=,show_colnames = F,cluster_cols = F)
plot_grid(plot.point, plot.sur,plot.h$gtable,
          labels = c("A", "B","C"),
          label_x=0,
          label_y=1,
          align = 'v',ncol = 1,axis="t")


distance.matrix <- dist(1-best.train.rsf$proximity)
mds.stuff <- cmdscale(distance.matrix, eig=TRUE, x.ret=TRUE)
mds.var.per <- round(mds.stuff$eig/sum(mds.stuff$eig)*100, 1)
mds.values <- mds.stuff$points
mds.data <- data.frame(Sample=rownames(train),
                       X=mds.values[,1],
                       Y=mds.values[,2],
                       Status=as.factor(train$status))

ggplot(data=mds.data, aes(x=X, y=Y, label=Sample)) +
  geom_text(aes(color=Status)) +
  theme_bw() +
  xlab(paste("MDS1 - ", mds.var.per[1], "%", sep="")) +
  ylab(paste("MDS2 - ", mds.var.per[2], "%", sep="")) +
  scale_colour_jco()+
  ggtitle("MDS plot using (1 - Random Forest Proximities)")


pred.test<- predict(best.train.rsf, 
                    newdata = test, 
                    proximity=T)
ttest<-test
ttest$riskscore <- pred.test$predicted
risk<-as.vector(ifelse(ttest$riskscore >=res.cut,"high","low"))#采用训练集得到的res.cut
ttest$risk<-risk

Sur <- Surv(ttest$times/365*12,ttest$status)
sfit <- survfit(Sur ~ risk,data=ttest)  
ggsurvplot(sfit, 
           conf.int=F, 
           #fun="pct",
           pval=TRUE,
           palette = "jco",
           pval.method = T,
           risk.table =T, 
           ncensor.plot = T,
           surv.median.line="hv",
           legend.labs=c("high risk","low risk"))+
  labs(x = "Month")


data<-ttest
surt1<-survivalROC(Stime=data$times/365*12, status=data$status, marker = data$riskscore, 
                   predict.time =t1, method="NNE",span = 0.25*nrow(data)^(-0.20))
surt2<-survivalROC(Stime=data$times/365*12, status=data$status, marker = data$riskscore, 
                   predict.time =t2, method="NNE",span = 0.25*nrow(data)^(-0.20))
surt3<-survivalROC(Stime=data$times/365*12, status=data$status, marker = data$riskscore, 
                   predict.time =t3, method="NNE",span = 0.25*nrow(data)^(-0.20))
plot(surt1$FP, surt1$TP, type="l", xlim=c(0,1), ylim=c(0,1),col='#8F7700FF', 
     xlab="1-Specificity (FPR)", ylab="Sensitivity (TPR)",
     lwd = 2, cex.main=1.3, cex.lab=1.2, cex.axis=1.2, font=1.2)
lines(x=surt2$FP,y=surt2$TP,lwd=2,type="l",col="#0073C2FF")
lines(x=surt3$FP,y=surt3$TP,lwd=2,type="l",col="#EFC000FF")
legend.paste <- c(paste0("12 month AUC=",round(surt1$AUC,3)),
                  paste0("36 month AUC=",round(surt2$AUC,3)),
                  paste0("60 month AUC=",round(surt3$AUC,3))
)
legend("bottomright", legend.paste,fill=c('#8F7700FF',"#0073C2FF","#EFC000FF"),bty="n",cex=.8,
       border = NA,y.intersp=1, x.intersp=0.2 )
abline(0,1)

fp<- ttest$riskscore
names(fp)<-rownames(ttest)
fp_dat<-data.frame(s=1:length(fp),v=as.numeric(sort(fp)))
fp_dat$Risk<-ifelse(fp_dat$v>=res.cut,"high","low")
sur_dat<-data.frame(s=1:length(fp),
                    t=ttest[names(sort(fp)),'times']/365*12,
                    e=ttest[names(sort(fp)),'status']) 
sur_dat$Status<-as.factor(ifelse(sur_dat$e==0,'alive','death'))
exp_dat<-ttest[names(sort(fp)),which(colnames(ttest) %in% bestvars)]

plot.point<-ggplot(fp_dat,aes(x=s,y=v))+
  geom_point(aes(col=Risk),size=0.5)+
  geom_segment(aes(x = sum(fp_dat$Risk=="low"),
                   y = min(fp_dat$v), 
                   xend = sum(fp_dat$Risk=="low"), 
                   yend = res.cut),linetype="dashed")+
  geom_segment(aes(x=0,y=res.cut,
                   xend=sum(fp_dat$Risk=="low"),
                   yend=res.cut),linetype="dashed")+
  geom_text(aes(x=sum(fp_dat$Risk=="low")/2,
                y=res.cut+5,
                label=paste0("Cutoff: ",round(res.cut,3))),
            col ="black",size = 4,alpha=0.8)+
  theme(axis.title.x=element_blank())+
  scale_x_continuous(limits = c(0,NA),expand = c(0,0))+
  labs(y="Risk score",fill="Risk")+
  scale_color_jco()

plot.sur<-ggplot(sur_dat,aes(x=s,y=t))+
  geom_point(aes(col=Status),size=0.5)+
  geom_vline(aes(xintercept=sum(fp_dat$Risk=="low")),linetype="dashed")+
  scale_colour_jco()+
  theme(axis.title.x=element_blank())+
  scale_x_continuous(limits = c(0,NA),expand = c(0,0))+
  scale_fill_discrete(labels=c("Alive", "Dead"))+
  labs(y="Survival time(months)")

mycolors <- colorRampPalette(c("royalblue","tomato"), bias = 1.5)(150)
tmp<-t(scale(exp_dat))
tmp[tmp > 1] = 1
tmp[tmp < -1] = -1
plot.h<-pheatmap::pheatmap(tmp,col=,show_colnames = F,cluster_cols = F,border_color = NA)
plot_grid(plot.point, plot.sur,plot.h$gtable,
          labels = c("A", "B","C"),
          label_x=0,
          label_y=1,
          align = 'v',ncol = 1,axis="t")

distance.matrix <- dist(1-pred.test$proximity)
mds.stuff <- cmdscale(distance.matrix, eig=TRUE, x.ret=TRUE)
mds.var.per <- round(mds.stuff$eig/sum(mds.stuff$eig)*100, 1)
mds.values <- mds.stuff$points
mds.data <- data.frame(Sample=rownames(test),
                       X=mds.values[,1],
                       Y=mds.values[,2],
                       Status=as.factor(test$status))
ggplot(data=mds.data, aes(x=X, y=Y, label=Sample)) +
  geom_text(aes(color=Status)) +
  theme_bw() +
  xlab(paste("MDS1 - ", mds.var.per[1], "%", sep="")) +
  ylab(paste("MDS2 - ", mds.var.per[2], "%", sep="")) +
  scale_colour_jco()+
  ggtitle("MDS plot using (1 - Random Forest Proximities)")
